# Supplementary material for: A thousand metagenome-assembled genomes of Akkermansia reveal phylogroups and geographical and functional variations in the human gut
Source: Front Cell Infect Microbiol. 2022 Aug 2;12:957439. doi: 10.3389/fcimb.2022.957439 (PMC9378777; doi:10.3389/fcimb.2022.957439)
Supplement: Supplementary file 6 [file Table_1.xlsx]

## Sheet: ST1
Table S1: The information of 1,126 MAGs of Akkermansia
Original from	Genome ID	Genome size (Mbp)	Estimated genomic size (Mbp)	% GC	No. of genes	Phlogroup	Isolated from	Country	Continents	Westernized	16S gene (Y/N)	% 16S similarity (BAA-835)	% Completeness	% Contamination
Pasolli et al. 2019	AsnicarF_2017__MV_FEM2_t1Q14__bin.17	2.864	3.02876	56.42	2425	Amuc IV	human feces	ITA	EUROPE	Yes	No	0	94.56	0
Pasolli et al. 2019	AsnicarF_2017__MV_FEM5_t3Q15__bin.36	2.67194	2.72758	55.8	2354	Amuc I	human feces	ITA	EUROPE	Yes	Yes	99.93	97.96	0
Pasolli et al. 2019	BackhedF_2015__SID1_4M__bin.9	2.94353	3.06874	58.03	2572	Amuc II	human feces	SWE	EUROPE	Yes	No	0	95.92	0.82
Pasolli et al. 2019	BackhedF_2015__SID10_M__bin.7	3.075	3.16098	57.8	2635	Amuc II	human feces	SWE	EUROPE	Yes	No	0	97.28	0
Pasolli et al. 2019	BackhedF_2015__SID172_12M__bin.25	2.5729	2.65111	55.82	2313	Amuc I	human feces	SWE	EUROPE	Yes	No	0	97.05	0.82
Pasolli et al. 2019	BackhedF_2015__SID172_M__bin.11	2.67123	2.72685	55.44	2320	Amuc I	human feces	SWE	EUROPE	Yes	No	0	97.96	0
Pasolli et al. 2019	BackhedF_2015__SID180_12M__bin.17	3.12465	3.21202	57.92	2701	Amuc II	human feces	SWE	EUROPE	Yes	No	0	97.28	1.36
Pasolli et al. 2019	BackhedF_2015__SID181_M__bin.46	2.68069	2.77907	55.74	2354	Amuc I	human feces	SWE	EUROPE	Yes	Yes	99.93	96.46	0
Pasolli et al. 2019	BackhedF_2015__SID184_4M__bin.8	2.55193	2.65329	55.73	2306	Amuc I	human feces	SWE	EUROPE	Yes	No	0	96.18	0
Pasolli et al. 2019	BackhedF_2015__SID238_M__bin.19	2.74491	2.93698	58.54	2557	Amuc II	human feces	SWE	EUROPE	Yes	No	0	93.46	0.71
Pasolli et al. 2019	BackhedF_2015__SID241_4M__bin.2	2.62773	2.71068	55.72	2303	Amuc I	human feces	SWE	EUROPE	Yes	No	0	96.94	1.02
Pasolli et al. 2019	BackhedF_2015__SID26_12M__bin.13	2.73889	2.79593	55.41	2386	Amuc I	human feces	SWE	EUROPE	Yes	No	0	97.96	0
Pasolli et al. 2019	BackhedF_2015__SID26_M__bin.45	2.6615	2.79451	55.39	2320	Amuc I	human feces	SWE	EUROPE	Yes	No	0	95.24	0
Pasolli et al. 2019	BackhedF_2015__SID281_M__bin.48	2.78035	2.83825	55.35	2437	Amuc I	human feces	SWE	EUROPE	Yes	No	0	97.96	0
Pasolli et al. 2019	BackhedF_2015__SID282_12M__bin.22	2.76514	2.82273	55.44	2373	Amuc I	human feces	SWE	EUROPE	Yes	No	0	97.96	0
Pasolli et al. 2019	BackhedF_2015__SID326_M__bin.27	2.59845	2.73061	55.91	2313	Amuc I	human feces	SWE	EUROPE	Yes	No	0	95.16	0.68
Pasolli et al. 2019	BackhedF_2015__SID345_12M__bin.15	2.52713	2.71442	55.72	2308	Amuc I	human feces	SWE	EUROPE	Yes	No	0	93.1	1.36
Pasolli et al. 2019	BackhedF_2015__SID345_4M__bin.8	3.03917	3.12415	57.97	2566	Amuc II	human feces	SWE	EUROPE	Yes	No	0	97.28	0.68
Pasolli et al. 2019	BackhedF_2015__SID350_12M__bin.5	2.84794	3.05868	58.27	2398	Amuc II	human feces	SWE	EUROPE	Yes	No	0	93.11	1.36
Pasolli et al. 2019	BackhedF_2015__SID38_M__bin.7	2.52207	2.65453	55.99	2199	Amuc I	human feces	SWE	EUROPE	Yes	No	0	95.01	0.17
Pasolli et al. 2019	BackhedF_2015__SID383_12M__bin.1	2.9319	3.23896	58.27	2530	Amuc II	human feces	SWE	EUROPE	Yes	Yes	99.14	90.52	0
Pasolli et al. 2019	BackhedF_2015__SID387_12M__bin.11	2.49107	2.67282	55.73	2157	Amuc I	human feces	SWE	EUROPE	Yes	No	0	93.2	0
Pasolli et al. 2019	BackhedF_2015__SID39_12M__bin.52	2.74985	2.82848	55.62	2424	Amuc I	human feces	SWE	EUROPE	Yes	No	0	97.22	0
Pasolli et al. 2019	BackhedF_2015__SID42_12M__bin.21	2.93593	3.06369	58.14	2491	Amuc II	human feces	SWE	EUROPE	Yes	No	0	95.83	1.36
Pasolli et al. 2019	BackhedF_2015__SID42_4M__bin.6	2.95425	3.01578	58.04	2513	Amuc II	human feces	SWE	EUROPE	Yes	No	0	97.96	2.04
Pasolli et al. 2019	BackhedF_2015__SID51_12M__bin.24	2.47338	2.70907	55.72	2378	Amuc I	human feces	SWE	EUROPE	Yes	No	0	91.3	0
Pasolli et al. 2019	BackhedF_2015__SID511_M__bin.4	2.72616	2.80238	55.4	2397	Amuc I	human feces	SWE	EUROPE	Yes	No	0	97.28	0.68
Pasolli et al. 2019	BackhedF_2015__SID521_12M__bin.4	3.04864	3.15889	55.93	2655	Amuc IV	human feces	SWE	EUROPE	Yes	No	0	96.51	0.68
Pasolli et al. 2019	BackhedF_2015__SID526_12M__bin.20	2.67302	2.74775	55.57	2300	Amuc I	human feces	SWE	EUROPE	Yes	No	0	97.28	0
Pasolli et al. 2019	BackhedF_2015__SID527_12M__bin.2	2.95943	3.07441	58.06	2606	Amuc II	human feces	SWE	EUROPE	Yes	No	0	96.26	0.71
Pasolli et al. 2019	BackhedF_2015__SID570_12M__bin.21	2.90168	3.14716	58.12	2624	Amuc II	human feces	SWE	EUROPE	Yes	No	0	92.2	1.7
Pasolli et al. 2019	BackhedF_2015__SID570_M__bin.12	3.06081	3.21379	57.97	2633	Amuc II	human feces	SWE	EUROPE	Yes	No	0	95.24	1.02
Pasolli et al. 2019	BackhedF_2015__SID572_M__bin.2	2.84242	2.96055	58.26	2489	Amuc II	human feces	SWE	EUROPE	Yes	No	0	96.01	2.52
Pasolli et al. 2019	BackhedF_2015__SID582_12M__bin.18	3.20169	3.26837	57.83	2738	Amuc II	human feces	SWE	EUROPE	Yes	No	0	97.96	0.34
Pasolli et al. 2019	BackhedF_2015__SID582_M__bin.2	2.56231	2.70001	55.8	2268	Amuc I	human feces	SWE	EUROPE	Yes	No	0	94.9	1.36
Pasolli et al. 2019	BackhedF_2015__SID589_M__bin.33	2.86884	3.16439	57.81	2589	Amuc II	human feces	SWE	EUROPE	Yes	Yes	98.92	90.66	2.04
Pasolli et al. 2019	BackhedF_2015__SID590_12M__bin.11	2.95261	3.0782	57.05	2506	Amuc IV	human feces	SWE	EUROPE	Yes	No	0	95.92	0.68
Pasolli et al. 2019	BackhedF_2015__SID591_12M__bin.19	2.65936	2.7433	55.49	2369	Amuc I	human feces	SWE	EUROPE	Yes	No	0	96.94	1.02
Pasolli et al. 2019	BackhedF_2015__SID615_M__bin.34	3.12699	3.21443	57.81	2707	Amuc II	human feces	SWE	EUROPE	Yes	Yes	99.78	97.28	1.02
Pasolli et al. 2019	BackhedF_2015__SID622_M__bin.51	2.93522	2.99634	57.31	2470	Amuc IV	human feces	SWE	EUROPE	Yes	No	0	97.96	0.68
Pasolli et al. 2019	BackhedF_2015__SID624_12M__bin.20	3.02128	3.0842	58.05	2514	Amuc II	human feces	SWE	EUROPE	Yes	No	0	97.96	0.34
Pasolli et al. 2019	BackhedF_2015__SID626_M__bin.53	2.57701	2.81118	55.99	2349	Amuc I	human feces	SWE	EUROPE	Yes	Yes	99.93	91.67	0.34
Pasolli et al. 2019	BackhedF_2015__SID7_M__bin.45	2.53005	2.75155	55.83	2231	Amuc I	human feces	SWE	EUROPE	Yes	Yes	99.87	91.95	0
Pasolli et al. 2019	Bengtsson-PalmeJ_2015__TRAVELRES15__bin.9	2.78984	2.84794	55.54	2461	Amuc I	human feces	SWE	EUROPE	Yes	No	0	97.96	0
Pasolli et al. 2019	Bengtsson-PalmeJ_2015__TRAVELRES16__bin.107	2.70174	2.7977	55.65	2429	Amuc I	human feces	SWE	EUROPE	Yes	Yes	99.87	96.57	1.36
Pasolli et al. 2019	Bengtsson-PalmeJ_2015__TRAVELRES17__bin.33	2.75955	2.82047	55.44	2412	Amuc I	human feces	SWE	EUROPE	Yes	No	0	97.84	0
Pasolli et al. 2019	Bengtsson-PalmeJ_2015__TRAVELRES18__bin.149	2.70246	2.88386	55.48	2353	Amuc I	human feces	SWE	EUROPE	Yes	No	0	93.71	0
Pasolli et al. 2019	Bengtsson-PalmeJ_2015__TRAVELRES21__bin.93	2.68691	2.74286	55.59	2355	Amuc I	human feces	SWE	EUROPE	Yes	No	0	97.96	0
Pasolli et al. 2019	Bengtsson-PalmeJ_2015__TRAVELRES26__bin.138	2.6825	2.74228	55.32	2339	Amuc I	human feces	SWE	EUROPE	Yes	No	0	97.82	0
Pasolli et al. 2019	Bengtsson-PalmeJ_2015__TRAVELRES39__bin.114	2.8812	2.98261	55.39	2594	Amuc I	human feces	SWE	EUROPE	Yes	No	0	96.6	0
Pasolli et al. 2019	Bengtsson-PalmeJ_2015__TRAVELRES4__bin.16	3.0319	3.17211	57.85	2536	Amuc II	human feces	SWE	EUROPE	Yes	No	0	95.58	1.36
Pasolli et al. 2019	Bengtsson-PalmeJ_2015__TRAVELRES40__bin.11	2.49183	2.74643	55.76	2209	Amuc I	human feces	SWE	EUROPE	Yes	No	0	90.73	0.23
Pasolli et al. 2019	Bengtsson-PalmeJ_2015__TRAVELRES53__bin.65	2.72063	2.77729	55.54	2323	Amuc I	human feces	SWE	EUROPE	Yes	No	0	97.96	0.68
Pasolli et al. 2019	BritoIL_2016__W1.22.ST__bin.75	2.4484	2.71893	56.19	2223	Amuc I	human feces	FJI	OCEANIA	Yes	No	0	90.05	2.04
Pasolli et al. 2019	BritoIL_2016__W1.6.ST__bin.68	2.65901	2.85301	55.39	2298	Amuc I	human feces	FJI	OCEANIA	Yes	No	0	93.2	0
Pasolli et al. 2019	BritoIL_2016__W2.6.ST__bin.34	2.60996	2.7404	55.68	2251	Amuc I	human feces	FJI	OCEANIA	Yes	No	0	95.24	0.68
Pasolli et al. 2019	BritoIL_2016__WL.14.ST__bin.44	2.55986	2.66875	55.86	2212	Amuc I	human feces	FJI	OCEANIA	Yes	No	0	95.92	0
Pasolli et al. 2019	ChengpingW_2017__AS99raw__bin.35	2.63873	2.69368	55.84	2255	Amuc I	human feces	CHN	ASIA	No	No	0	97.96	0
Pasolli et al. 2019	CosteaPI_2017__alien-11-877-0__bin.20	2.6311	2.68589	55.72	2288	Amuc I	human feces	DEU	EUROPE	Yes	No	0	97.96	0
Pasolli et al. 2019	CosteaPI_2017__alien-11-881-0__bin.5	2.67222	2.72787	55.46	2326	Amuc I	human feces	DEU	EUROPE	Yes	No	0	97.96	0
Pasolli et al. 2019	CosteaPI_2017__alien-11-883-0__bin.31	2.64647	2.70159	55.54	2299	Amuc I	human feces	DEU	EUROPE	Yes	No	0	97.96	0
Pasolli et al. 2019	CosteaPI_2017__alien-11-895-0__bin.29	2.5116	2.68506	56.11	2153	Amuc I	human feces	DEU	EUROPE	Yes	No	0	93.54	0
Pasolli et al. 2019	CosteaPI_2017__alien-11-898-0__bin.22	2.6468	2.70192	55.66	2304	Amuc I	human feces	DEU	EUROPE	Yes	No	0	97.96	0
Pasolli et al. 2019	CosteaPI_2017__alien-11-902-0__bin.34	2.39474	2.64029	56.07	2233	Amuc I	human feces	DEU	EUROPE	Yes	No	0	90.7	1.53
Pasolli et al. 2019	CosteaPI_2017__alien-11-904-0__bin.23	2.62387	2.73548	55.66	2282	Amuc I	human feces	DEU	EUROPE	Yes	No	0	95.92	0
Pasolli et al. 2019	CosteaPI_2017__alien4-11-0-0__bin.56	2.57328	2.67326	55.93	2238	Amuc I	human feces	DEU	EUROPE	Yes	No	0	96.26	0.14
Pasolli et al. 2019	CosteaPI_2017__daisy-11-60-0__bin.20	2.63239	2.76396	55.8	2261	Amuc I	human feces	DEU	EUROPE	Yes	Yes	99.87	95.24	0.34
Pasolli et al. 2019	CosteaPI_2017__halbarad-11-0-0__bin.39	2.68956	2.74557	55.97	2298	Amuc I	human feces	DEU	EUROPE	Yes	No	0	97.96	0
Pasolli et al. 2019	CosteaPI_2017__halbarad-11-2-0__bin.13	2.73899	2.79602	55.9	2352	Amuc I	human feces	DEU	EUROPE	Yes	No	0	97.96	0
Pasolli et al. 2019	CosteaPI_2017__halbarad-11-392-0__bin.27	2.7597	2.89763	55.48	2380	Amuc I	human feces	DEU	EUROPE	Yes	No	0	95.24	0
Pasolli et al. 2019	CosteaPI_2017__halbarad-11-7-0__bin.9	2.76454	2.88213	55.49	2389	Amuc I	human feces	DEU	EUROPE	Yes	No	0	95.92	0
Pasolli et al. 2019	CosteaPI_2017__halbarad-11-773-0__bin.70	2.55207	2.70863	55.65	2360	Amuc I	human feces	DEU	EUROPE	Yes	No	0	94.22	2.55
Pasolli et al. 2019	CosteaPI_2017__mickey1-11-0-0__bin.46	2.77072	2.82842	55.48	2398	Amuc I	human feces	DEU	EUROPE	Yes	No	0	97.96	0
Pasolli et al. 2019	CosteaPI_2017__mickey1-11-7-0__bin.44	2.75723	2.81465	55.64	2404	Amuc I	human feces	DEU	EUROPE	Yes	No	0	97.96	0
Pasolli et al. 2019	CosteaPI_2017__mickey2-11-0-0__bin.24	2.68679	2.79786	55.74	2357	Amuc I	human feces	DEU	EUROPE	Yes	Yes	99.93	96.03	0
Pasolli et al. 2019	CosteaPI_2017__mickey2-11-30-0__bin.39	2.85607	2.91555	55.47	2478	Amuc I	human feces	DEU	EUROPE	Yes	No	0	97.96	0
Pasolli et al. 2019	CosteaPI_2017__mickey2-11-7-0__bin.47	2.80658	2.88506	55.54	2428	Amuc I	human feces	DEU	EUROPE	Yes	Yes	99.93	97.28	0
Pasolli et al. 2019	CosteaPI_2017__mickey3-11-30-0__bin.34	2.73645	2.79344	55.7	2372	Amuc I	human feces	DEU	EUROPE	Yes	No	0	97.96	0
Pasolli et al. 2019	CosteaPI_2017__mickey3-11-7-0__bin.27	2.56449	2.70117	55.47	2220	Amuc I	human feces	DEU	EUROPE	Yes	Yes	99.87	94.94	0
Pasolli et al. 2019	CosteaPI_2017__mickey4-11-0-0__bin.35	2.73035	2.78721	55.56	2365	Amuc I	human feces	DEU	EUROPE	Yes	No	0	97.96	0
Pasolli et al. 2019	CosteaPI_2017__mickey4-11-7-0__bin.23	2.71156	2.77454	55.67	2393	Amuc I	human feces	DEU	EUROPE	Yes	No	0	97.73	1.36
Pasolli et al. 2019	CosteaPI_2017__mickey5-11-30-0__bin.57	2.62789	2.72687	55.78	2368	Amuc I	human feces	DEU	EUROPE	Yes	No	0	96.37	2.61
Pasolli et al. 2019	CosteaPI_2017__pluto1-11-7-0__bin.36	2.77663	2.83445	55.44	2403	Amuc I	human feces	DEU	EUROPE	Yes	No	0	97.96	0
Pasolli et al. 2019	CosteaPI_2017__pluto2-11-30-0__bin.7	2.63477	2.68964	55.71	2265	Amuc I	human feces	DEU	EUROPE	Yes	No	0	97.96	0
Pasolli et al. 2019	CosteaPI_2017__pluto3-11-0-0__bin.49	2.76941	2.86689	55.59	2447	Amuc I	human feces	DEU	EUROPE	Yes	No	0	96.6	0
Pasolli et al. 2019	CosteaPI_2017__pluto4-11-0-0__bin.34	2.63065	2.68543	55.72	2263	Amuc I	human feces	DEU	EUROPE	Yes	No	0	97.96	0
Pasolli et al. 2019	CosteaPI_2017__pluto4-11-30-0__bin.46	2.53127	2.60204	55.94	2161	Amuc I	human feces	DEU	EUROPE	Yes	No	0	97.28	0
Pasolli et al. 2019	CosteaPI_2017__SID713A002-11-90-0__bin.59	2.72602	2.78279	55.62	2363	Amuc I	human feces	KAZ	ASIA	No	No	0	97.96	0
Pasolli et al. 2019	CosteaPI_2017__SID713A004-11-0-0__bin.33	2.43437	2.50243	56.21	2077	Amuc I	human feces	KAZ	ASIA	No	No	0	97.28	0
Pasolli et al. 2019	CosteaPI_2017__SID713A004-11-90-0__bin.46	2.43664	2.50477	56.18	2085	Amuc I	human feces	KAZ	ASIA	No	No	0	97.28	0
Pasolli et al. 2019	CosteaPI_2017__SID713A005-11-90-0__bin.69	2.73555	2.79252	55.25	2367	Amuc I	human feces	KAZ	ASIA	No	No	0	97.96	0
Pasolli et al. 2019	CosteaPI_2017__SID713A009-11-90-0__bin.15	2.75772	2.85479	55.6	2403	Amuc I	human feces	KAZ	ASIA	No	No	0	96.6	0
Pasolli et al. 2019	CosteaPI_2017__SID713A010-11-0-0__bin.17	2.7472	2.90524	55.64	2363	Amuc I	human feces	KAZ	ASIA	No	No	0	94.56	0
Pasolli et al. 2019	CosteaPI_2017__SID713A010-11-90-0__bin.38	2.69611	2.81079	55.73	2325	Amuc I	human feces	KAZ	ASIA	No	No	0	95.92	0
Pasolli et al. 2019	CosteaPI_2017__SID713A012-11-0-0__bin.36	2.60154	2.79135	56.02	2252	Amuc I	human feces	KAZ	ASIA	No	No	0	93.2	0
Pasolli et al. 2019	CosteaPI_2017__SID713A026-11-0-0__bin.84	2.58785	2.64174	56.11	2280	Amuc I	human feces	KAZ	ASIA	No	No	0	97.96	1.4
Pasolli et al. 2019	CosteaPI_2017__SID713A030-11-0-0__bin.53	2.43205	2.64209	55.92	2238	Amuc I	human feces	KAZ	ASIA	No	No	0	92.05	1.36
Pasolli et al. 2019	CosteaPI_2017__SID713A051-11-90-0__bin.76	2.75879	2.82692	55.59	2440	Amuc I	human feces	KAZ	ASIA	No	No	0	97.59	0.82
Pasolli et al. 2019	CosteaPI_2017__SID713A052-11-0-0__bin.71	2.79392	2.89226	55.43	2416	Amuc I	human feces	KAZ	ASIA	No	No	0	96.6	0
Pasolli et al. 2019	CosteaPI_2017__SID713A063-11-0-0__bin.54	3.07663	3.1407	57.92	2618	Amuc II	human feces	KAZ	ASIA	No	No	0	97.96	0.68
Pasolli et al. 2019	CosteaPI_2017__SID713A063-11-90-0__bin.3	2.76193	2.85914	55.63	2384	Amuc I	human feces	KAZ	ASIA	No	No	0	96.6	0
Pasolli et al. 2019	CosteaPI_2017__SID713A074-11-90-0__bin.59	2.33362	2.46787	56.91	2009	Amuc I	human feces	KAZ	ASIA	No	No	0	94.56	0
Pasolli et al. 2019	CosteaPI_2017__SID713B003-11-90-0__bin.81	2.77337	2.85092	55.66	2417	Amuc I	human feces	KAZ	ASIA	No	No	0	97.28	0.68
Pasolli et al. 2019	CosteaPI_2017__SID713B014-11-0-0__bin.23	2.66142	2.71685	55.85	2332	Amuc I	human feces	KAZ	ASIA	No	Yes	99.93	97.96	0.17
Pasolli et al. 2019	CosteaPI_2017__SID713B026-11-0-0__bin.46	2.74998	2.80725	55.24	2368	Amuc I	human feces	KAZ	ASIA	No	No	0	97.96	0.68
Pasolli et al. 2019	CosteaPI_2017__SID713B033-11-0-0__bin.76	2.7545	2.81186	55.62	2353	Amuc I	human feces	KAZ	ASIA	No	No	0	97.96	0
Pasolli et al. 2019	CosteaPI_2017__SID713B033-11-90-0__bin.48	2.5139	2.66811	56.55	2120	Amuc I	human feces	KAZ	ASIA	No	Yes	99.87	94.22	0
Pasolli et al. 2019	CosteaPI_2017__SID713B035-11-90-0__bin.78	2.65921	2.73356	55.53	2271	Amuc I	human feces	KAZ	ASIA	No	No	0	97.28	0
Pasolli et al. 2019	CosteaPI_2017__SID713B040-11-0-0__bin.6	2.89731	2.95765	55.63	2536	Amuc I	human feces	KAZ	ASIA	No	No	0	97.96	0
Pasolli et al. 2019	CosteaPI_2017__SID713B040-11-90-0__bin.113	2.79644	2.91539	55.64	2419	Amuc I	human feces	KAZ	ASIA	No	No	0	95.92	0
Pasolli et al. 2019	CosteaPI_2017__SID713B051-11-0-0__bin.45	2.74614	2.8428	55.61	2355	Amuc I	human feces	KAZ	ASIA	No	No	0	96.6	0
Pasolli et al. 2019	CosteaPI_2017__SID713B051-11-90-0__bin.20	2.65826	2.81119	55.83	2264	Amuc I	human feces	KAZ	ASIA	No	No	0	94.56	0
Pasolli et al. 2019	CosteaPI_2017__SID713B053-11-90-0__bin.46	2.78693	2.84497	55.46	2407	Amuc I	human feces	KAZ	ASIA	No	No	0	97.96	0
Pasolli et al. 2019	CosteaPI_2017__SID713B055-11-0-0__bin.4	3.17397	3.26272	57.91	2733	Amuc II	human feces	KAZ	ASIA	No	No	0	97.28	0.68
Pasolli et al. 2019	CosteaPI_2017__SID713B063-11-0-0__bin.35	2.46519	2.64506	56.49	2105	Amuc I	human feces	KAZ	ASIA	No	No	0	93.2	0
Pasolli et al. 2019	CosteaPI_2017__SID713B063-11-90-0__bin.26	2.44905	2.6087	56.61	2061	Amuc I	human feces	KAZ	ASIA	No	No	0	93.88	0
Pasolli et al. 2019	CosteaPI_2017__SID713B064-11-0-0__bin.35	2.78647	2.8445	55.65	2445	Amuc I	human feces	KAZ	ASIA	No	No	0	97.96	0
Pasolli et al. 2019	CosteaPI_2017__SID713B069-11-0-0__bin.72	3.09437	3.15881	58.02	2602	Amuc II	human feces	KAZ	ASIA	No	No	0	97.96	0.68
Pasolli et al. 2019	CosteaPI_2017__SID713B073-11-90-0__bin.62	2.72817	2.78498	55.59	2341	Amuc I	human feces	KAZ	ASIA	No	No	0	97.96	0
Pasolli et al. 2019	CosteaPI_2017__SID713B076-11-0-0__bin.46	2.61607	2.67055	55.98	2275	Amuc I	human feces	KAZ	ASIA	No	No	0	97.96	0
Pasolli et al. 2019	CosteaPI_2017__thistle1-11-0-0__bin.29	2.76647	3.00573	58.67	2373	Amuc II	human feces	DEU	EUROPE	Yes	No	0	92.04	1.36
Pasolli et al. 2019	FengQ_2015__SID31021__bin.30	2.70139	2.75765	55.66	2326	Amuc I	human feces	AUT	EUROPE	Yes	No	0	97.96	0.68
Pasolli et al. 2019	FengQ_2015__SID31137__bin.45	3.15678	3.22252	57.77	2667	Amuc II	human feces	AUT	EUROPE	Yes	No	0	97.96	0.68
Pasolli et al. 2019	FengQ_2015__SID31223__bin.29	3.16151	3.27278	56.6	2702	Amuc IV	human feces	AUT	EUROPE	Yes	No	0	96.6	0
Pasolli et al. 2019	FengQ_2015__SID31267__bin.42	2.64124	2.69624	55.63	2286	Amuc I	human feces	AUT	EUROPE	Yes	No	0	97.96	0
Pasolli et al. 2019	FengQ_2015__SID31275__bin.66	2.70917	2.80453	55.56	2376	Amuc I	human feces	AUT	EUROPE	Yes	No	0	96.6	0
Pasolli et al. 2019	FengQ_2015__SID31276__bin.59	2.62879	2.68353	55.75	2267	Amuc I	human feces	AUT	EUROPE	Yes	No	0	97.96	0
Pasolli et al. 2019	FengQ_2015__SID31285__bin.64	2.65255	2.72672	55.62	2257	Amuc I	human feces	AUT	EUROPE	Yes	No	0	97.28	0
Pasolli et al. 2019	FengQ_2015__SID31328__bin.38	2.68193	2.75691	55.71	2324	Amuc I	human feces	AUT	EUROPE	Yes	No	0	97.28	0.68
Pasolli et al. 2019	FengQ_2015__SID31360__bin.4	2.66879	2.72437	55.59	2290	Amuc I	human feces	AUT	EUROPE	Yes	No	0	97.96	0
Pasolli et al. 2019	FengQ_2015__SID31416__bin.10	2.43361	2.59226	56.21	2136	Amuc I	human feces	AUT	EUROPE	Yes	No	0	93.88	1.36
Pasolli et al. 2019	FengQ_2015__SID31428__bin.44	2.65912	2.73348	55.86	2268	Amuc I	human feces	AUT	EUROPE	Yes	No	0	97.28	0
Pasolli et al. 2019	FengQ_2015__SID31431__bin.19	2.65503	2.71032	55.7	2262	Amuc I	human feces	AUT	EUROPE	Yes	No	0	97.96	0
Pasolli et al. 2019	FengQ_2015__SID31452__bin.27	2.7205	2.85647	55.72	2329	Amuc I	human feces	AUT	EUROPE	Yes	No	0	95.24	0
Pasolli et al. 2019	FengQ_2015__SID31519__bin.41	2.68067	2.73649	55.39	2296	Amuc I	human feces	AUT	EUROPE	Yes	No	0	97.96	0
Pasolli et al. 2019	FengQ_2015__SID31537__bin.14	2.69944	2.75565	55.28	2325	Amuc I	human feces	AUT	EUROPE	Yes	No	0	97.96	0
Pasolli et al. 2019	FengQ_2015__SID31685__bin.47	3.03228	3.09543	56.02	2568	Amuc IV	human feces	AUT	EUROPE	Yes	No	0	97.96	0
Pasolli et al. 2019	FengQ_2015__SID31750__bin.34	2.68323	2.76678	55.62	2341	Amuc I	human feces	AUT	EUROPE	Yes	No	0	96.98	1.25
Pasolli et al. 2019	FengQ_2015__SID31868__bin.18	2.60268	2.79257	55.74	2275	Amuc I	human feces	AUT	EUROPE	Yes	No	0	93.2	0.34
Pasolli et al. 2019	FengQ_2015__SID31872__bin.5	2.70379	2.7601	55.61	2324	Amuc I	human feces	AUT	EUROPE	Yes	No	0	97.96	0
Pasolli et al. 2019	FengQ_2015__SID31873__bin.62	2.84479	2.90403	55.13	2480	Amuc I	human feces	AUT	EUROPE	Yes	No	0	97.96	0
Pasolli et al. 2019	FengQ_2015__SID31875__bin.40	2.63404	2.74608	55.61	2248	Amuc I	human feces	AUT	EUROPE	Yes	No	0	95.92	0
Pasolli et al. 2019	FengQ_2015__SID31876__bin.53	2.66132	2.78439	55.57	2311	Amuc I	human feces	AUT	EUROPE	Yes	No	0	95.58	0
Pasolli et al. 2019	FengQ_2015__SID31881__bin.8	2.75618	2.81358	55.47	2416	Amuc I	human feces	AUT	EUROPE	Yes	No	0	97.96	0.68
Pasolli et al. 2019	FengQ_2015__SID31884__bin.59	2.75613	2.81352	55.39	2395	Amuc I	human feces	AUT	EUROPE	Yes	No	0	97.96	0
Pasolli et al. 2019	FengQ_2015__SID530041__bin.65	2.63942	2.69438	55.62	2243	Amuc I	human feces	AUT	EUROPE	Yes	No	0	97.96	0
Pasolli et al. 2019	FengQ_2015__SID530050__bin.77	2.68413	2.77861	55.76	2351	Amuc I	human feces	AUT	EUROPE	Yes	Yes	99.87	96.6	0
Pasolli et al. 2019	FengQ_2015__SID530052__bin.6	2.64705	2.70218	55.59	2268	Amuc I	human feces	AUT	EUROPE	Yes	No	0	97.96	0
Pasolli et al. 2019	FengQ_2015__SID530054__bin.68	2.71639	2.77296	55.71	2366	Amuc I	human feces	AUT	EUROPE	Yes	No	0	97.96	0
Pasolli et al. 2019	FengQ_2015__SID530167__bin.38	2.66496	2.72046	55.73	2301	Amuc I	human feces	AUT	EUROPE	Yes	No	0	97.96	0
Pasolli et al. 2019	FengQ_2015__SID530177__bin.36	2.65559	2.74906	55.53	2284	Amuc I	human feces	AUT	EUROPE	Yes	No	0	96.6	0
Pasolli et al. 2019	FengQ_2015__SID530215__bin.13	2.86193	3.00497	58.29	2433	Amuc II	human feces	AUT	EUROPE	Yes	No	0	95.24	0
Pasolli et al. 2019	FengQ_2015__SID530227__bin.24	2.49312	2.7418	55.35	2191	Amuc I	human feces	AUT	EUROPE	Yes	No	0	90.93	0
Pasolli et al. 2019	FengQ_2015__SID530258__bin.51	2.71247	2.84803	55.75	2309	Amuc I	human feces	AUT	EUROPE	Yes	No	0	95.24	0
Pasolli et al. 2019	FengQ_2015__SID530262__bin.60	2.80205	2.8604	55.54	2388	Amuc I	human feces	AUT	EUROPE	Yes	Yes	99.93	97.96	0
Pasolli et al. 2019	FengQ_2015__SID530297__bin.81	2.60155	2.72671	55.55	2248	Amuc I	human feces	AUT	EUROPE	Yes	No	0	95.41	0.68
Pasolli et al. 2019	FengQ_2015__SID530364__bin.26	2.67071	2.72633	55.72	2278	Amuc I	human feces	AUT	EUROPE	Yes	No	0	97.96	0
Pasolli et al. 2019	FengQ_2015__SID530368__bin.34	2.72527	2.78202	55.52	2354	Amuc I	human feces	AUT	EUROPE	Yes	Yes	99.87	97.96	0.68
Pasolli et al. 2019	FengQ_2015__SID530394__bin.75	2.6887	2.74469	55.31	2316	Amuc I	human feces	AUT	EUROPE	Yes	No	0	97.96	0
Pasolli et al. 2019	FengQ_2015__SID530398__bin.9	2.79859	2.85687	55.47	2401	Amuc I	human feces	AUT	EUROPE	Yes	No	0	97.96	0
Pasolli et al. 2019	FengQ_2015__SID530450__bin.8	3.05218	3.13752	57.99	2545	Amuc II	human feces	AUT	EUROPE	Yes	No	0	97.28	0
Pasolli et al. 2019	FengQ_2015__SID530558__bin.71	3.16276	3.22863	57.83	2685	Amuc II	human feces	AUT	EUROPE	Yes	No	0	97.96	0
Pasolli et al. 2019	FengQ_2015__SID530600__bin.90	2.45222	2.6185	56.15	2191	Amuc I	human feces	AUT	EUROPE	Yes	No	0	93.65	0
Pasolli et al. 2019	FengQ_2015__SID530623__bin.21	2.28889	2.54038	56.25	2108	Amuc I	human feces	AUT	EUROPE	Yes	Yes	100	90.1	1.36
Pasolli et al. 2019	FengQ_2015__SID530697__bin.33	2.78033	2.83823	55.48	2363	Amuc I	human feces	AUT	EUROPE	Yes	No	0	97.96	0
Pasolli et al. 2019	FengQ_2015__SID530743__bin.46	2.84433	2.90356	55.56	2482	Amuc I	human feces	AUT	EUROPE	Yes	No	0	97.96	0
Pasolli et al. 2019	FengQ_2015__SID530840__bin.15	2.77421	3.03192	57.53	2306	Amuc IV	human feces	AUT	EUROPE	Yes	No	0	91.5	0
Pasolli et al. 2019	FengQ_2015__SID531277__bin.24	2.6122	2.72332	55.96	2284	Amuc I	human feces	AUT	EUROPE	Yes	No	0	95.92	1.36
Pasolli et al. 2019	FengQ_2015__SID531333__bin.20	2.75464	2.812	55.31	2346	Amuc I	human feces	AUT	EUROPE	Yes	No	0	97.96	0
Pasolli et al. 2019	FengQ_2015__SID531382__bin.24	2.57794	2.77288	55.89	2244	Amuc I	human feces	AUT	EUROPE	Yes	No	0	92.97	0
Pasolli et al. 2019	FengQ_2015__SID531414__bin.62	2.65573	2.72999	55.56	2300	Amuc I	human feces	AUT	EUROPE	Yes	No	0	97.28	0.68
Pasolli et al. 2019	FengQ_2015__SID531416__bin.75	2.84248	2.94771	55.51	2502	Amuc I	human feces	AUT	EUROPE	Yes	No	0	96.43	0
Pasolli et al. 2019	FengQ_2015__SID532749__bin.36	2.78401	2.88199	55.61	2414	Amuc I	human feces	AUT	EUROPE	Yes	No	0	96.6	0
Pasolli et al. 2019	FerrettiP_2018__CA_C10019IS2318FE_t1M15__bin.30	2.61315	2.7243	55.94	2254	Amuc I	human feces	ITA	EUROPE	Yes	No	0	95.92	0
Pasolli et al. 2019	FerrettiP_2018__CA_C10020MS2332FE_t0M15__bin.8	3.06372	3.12752	55.92	2591	Amuc IV	human feces	ITA	EUROPE	Yes	No	0	97.96	0
Pasolli et al. 2019	FerrettiP_2018__CA_C10024IS2415FE_t3M15__bin.2	2.71862	2.77524	55.41	2326	Amuc I	human feces	ITA	EUROPE	Yes	No	0	97.96	0.68
Pasolli et al. 2019	FerrettiP_2018__CA_C10042MS2724FE_t0M16__bin.10	2.67615	2.73188	55.54	2317	Amuc I	human feces	ITA	EUROPE	Yes	No	0	97.96	0.68
Pasolli et al. 2019	FerrettiP_2018__CA_C10049MS2850FE_t0M16__bin.7	2.99764	3.09578	58.01	2614	Amuc II	human feces	ITA	EUROPE	Yes	No	0	96.83	1.36
Pasolli et al. 2019	FerrettiP_2018__CA_C10052IS2920FE_t5M16__bin.9	2.84296	3.06717	58.42	2424	Amuc II	human feces	ITA	EUROPE	Yes	Yes	99.14	92.69	0
Pasolli et al. 2019	FerrettiP_2018__CA_C10052MS2904FE_t0M16__bin.4	3.03304	3.0962	58.05	2520	Amuc II	human feces	ITA	EUROPE	Yes	No	0	97.96	0.68
Pasolli et al. 2019	LiuW_2016__SRR3992966__bin.9	2.48479	2.63863	56.46	2113	Amuc I	human feces	MNG	ASIA	No	No	0	94.17	0.34
Pasolli et al. 2019	LiuW_2016__SRR3993033__bin.15	2.63288	2.78877	56.02	2282	Amuc I	human feces	MNG	ASIA	No	No	0	94.41	0
Pasolli et al. 2019	LiuW_2016__SRR3993056__bin.33	2.73866	2.79569	55.55	2338	Amuc I	human feces	MNG	ASIA	No	Yes	99.93	97.96	2.72
Pasolli et al. 2019	LiuW_2016__SRR3993057__bin.18	2.41721	2.54711	56.85	2074	Amuc I	human feces	MNG	ASIA	No	No	0	94.9	0.68
Pasolli et al. 2019	Obregon-TitoAJ_2015__NO09__bin.6	2.68379	2.77826	55.67	2325	Amuc I	human feces	USA	NORTH AMERICA	Yes	No	0	96.6	0
Pasolli et al. 2019	Obregon-TitoAJ_2015__NO10__bin.16	2.64364	2.76272	55.6	2341	Amuc I	human feces	USA	NORTH AMERICA	Yes	No	0	95.69	0.72
Pasolli et al. 2019	Obregon-TitoAJ_2015__NO13__bin.45	2.44601	2.67704	55.94	2229	Amuc I	human feces	USA	NORTH AMERICA	Yes	No	0	91.37	1.53
Pasolli et al. 2019	Obregon-TitoAJ_2015__NO15__bin.14	2.61381	2.66824	55.93	2244	Amuc I	human feces	USA	NORTH AMERICA	Yes	Yes	100	97.96	0
Pasolli et al. 2019	Obregon-TitoAJ_2015__NO22__bin.21	2.82298	2.88176	55.39	2454	Amuc I	human feces	USA	NORTH AMERICA	Yes	Yes	99.93	97.96	0
Pasolli et al. 2019	Obregon-TitoAJ_2015__NO23__bin.22	2.76076	2.83795	55.49	2393	Amuc I	human feces	USA	NORTH AMERICA	Yes	Yes	99.93	97.28	0
Pasolli et al. 2019	Obregon-TitoAJ_2015__SM05__bin.5	2.65193	2.72608	55.27	2299	Amuc I	human feces	PER	SOUTH AMERICA	Yes	No	0	97.28	0
Pasolli et al. 2019	Obregon-TitoAJ_2015__SM29__bin.29	2.75165	2.82859	55.52	2338	Amuc I	human feces	PER	SOUTH AMERICA	Yes	Yes	99.87	97.28	0
Pasolli et al. 2019	GeversD_2014__SKBSTL031__bin.34	2.77575	2.83355	55.44	2420	Amuc I	human feces	USA	NORTH AMERICA	Yes	No	0	97.96	0.68
Pasolli et al. 2019	HanniganGD_2017__MG100130__bin.2	2.76801	2.82565	55.72	2450	Amuc I	human feces	USA	NORTH AMERICA	Yes	No	0	97.96	0.68
Pasolli et al. 2019	HanniganGD_2017__MG100133__bin.11	3.07485	3.18308	58.13	2595	Amuc II	human feces	USA	NORTH AMERICA	Yes	No	0	96.6	0.68
Pasolli et al. 2019	HanniganGD_2017__MG100144__bin.4	2.82227	2.88105	55.39	2432	Amuc I	human feces	USA	NORTH AMERICA	Yes	No	0	97.96	0
Pasolli et al. 2019	HanniganGD_2017__MG100150__bin.2	3.00244	3.08639	58.07	2503	Amuc II	human feces	CAN	NORTH AMERICA	Yes	Yes	99.2	97.28	0
Pasolli et al. 2019	HanniganGD_2017__MG100153__bin.3	3.05167	3.18147	58.2	2573	Amuc II	human feces	CAN	NORTH AMERICA	Yes	No	0	95.92	1.02
Pasolli et al. 2019	HanniganGD_2017__MG100164__bin.2	2.67432	2.73392	55.75	2318	Amuc I	human feces	USA	NORTH AMERICA	Yes	Yes	99.93	97.82	0.68
Pasolli et al. 2019	HanniganGD_2017__MG100166__bin.7	2.66607	2.72159	56.04	2331	Amuc I	human feces	USA	NORTH AMERICA	Yes	No	0	97.96	0
Pasolli et al. 2019	HanniganGD_2017__MG100174__bin.2	2.64816	2.7608	55.75	2296	Amuc I	human feces	USA	NORTH AMERICA	Yes	No	0	95.92	0
Pasolli et al. 2019	HanniganGD_2017__MG100195__bin.4	2.4883	2.55787	56.18	2193	Amuc I	human feces	CAN	NORTH AMERICA	Yes	No	0	97.28	0
Pasolli et al. 2019	HanniganGD_2017__MG100198__bin.2	2.949	3.07444	58.33	2514	Amuc II	human feces	CAN	NORTH AMERICA	Yes	No	0	95.92	0.34
Pasolli et al. 2019	HanniganGD_2017__MG100202__bin.1	2.53791	2.59076	56.17	2211	Amuc I	human feces	CAN	NORTH AMERICA	Yes	No	0	97.96	1.36
Pasolli et al. 2019	HanniganGD_2017__MG100204__bin.5	2.62494	2.70306	56.06	2268	Amuc I	human feces	CAN	NORTH AMERICA	Yes	No	0	97.11	1.36
Pasolli et al. 2019	HanniganGD_2017__MG100205__bin.6	3.01808	3.08093	58.24	2535	Amuc II	human feces	CAN	NORTH AMERICA	Yes	No	0	97.96	1.7
Pasolli et al. 2019	HeQ_2017__RSZAXPI003078-111__bin.11	3.08558	3.23979	57.77	2601	Amuc II	human feces	CHN	ASIA	No	No	0	95.24	0.68
Pasolli et al. 2019	HeQ_2017__RSZAXPI003079-113__bin.23	3.14645	3.21197	57.78	2668	Amuc II	human feces	CHN	ASIA	No	No	0	97.96	0.68
Pasolli et al. 2019	HeQ_2017__RSZAXPI003098-132__bin.10	2.8575	3.15815	57.74	2411	Amuc II	human feces	CHN	ASIA	No	No	0	90.48	0.68
Pasolli et al. 2019	HeQ_2017__RSZAXPI003099-133__bin.39	3.09413	3.15857	57.85	2620	Amuc II	human feces	CHN	ASIA	No	No	0	97.96	0.68
Pasolli et al. 2019	HeQ_2017__RSZAXPI003106-145__bin.26	2.97295	3.03486	58.1	2477	Amuc II	human feces	CHN	ASIA	No	No	0	97.96	0
Pasolli et al. 2019	HeQ_2017__SZAXPI029565-77__bin.23	2.55361	2.60678	55.86	2189	Amuc I	human feces	CHN	ASIA	No	No	0	97.96	0
Pasolli et al. 2019	HeQ_2017__SZAXPI029566-78__bin.53	2.79413	2.85231	55.33	2443	Amuc I	human feces	CHN	ASIA	No	No	0	97.96	0
Pasolli et al. 2019	HeQ_2017__SZAXPI029571-86__bin.14	2.70009	2.75632	55.69	2333	Amuc I	human feces	CHN	ASIA	No	No	0	97.96	0
Pasolli et al. 2019	HMP_2012__SRS011134__bin.41	2.63163	2.74357	55.55	2382	Amuc I	human feces	USA	NORTH AMERICA	Yes	No	0	95.92	2.44
Pasolli et al. 2019	HMP_2012__SRS011239__bin.16	2.92989	2.9909	57.28	2470	Amuc IV	human feces	USA	NORTH AMERICA	Yes	No	0	97.96	0.68
Pasolli et al. 2019	HMP_2012__SRS011586__bin.4	2.99761	3.1438	58.06	2598	Amuc II	human feces	USA	NORTH AMERICA	Yes	No	0	95.35	2.04
Pasolli et al. 2019	HMP_2012__SRS013687__bin.27	2.6451	2.70019	55.78	2268	Amuc I	human feces	USA	NORTH AMERICA	Yes	No	0	97.96	0
Pasolli et al. 2019	HMP_2012__SRS014979__bin.40	2.7472	2.87605	55.52	2359	Amuc I	human feces	USA	NORTH AMERICA	Yes	No	0	95.52	0
Pasolli et al. 2019	HMP_2012__SRS015133__bin.51	2.71365	2.80916	55.55	2355	Amuc I	human feces	USA	NORTH AMERICA	Yes	No	0	96.6	0.68
Pasolli et al. 2019	HMP_2012__SRS015663__bin.51	2.61541	2.68853	55.54	2231	Amuc I	human feces	USA	NORTH AMERICA	Yes	No	0	97.28	0
Pasolli et al. 2019	HMP_2012__SRS015854__bin.37	2.6226	2.74072	55.61	2328	Amuc I	human feces	USA	NORTH AMERICA	Yes	Yes	99.93	95.69	0.68
Pasolli et al. 2019	HMP_2012__SRS016018__bin.21	2.75659	2.81399	55.43	2385	Amuc I	human feces	USA	NORTH AMERICA	Yes	No	0	97.96	0
Pasolli et al. 2019	HMP_2012__SRS017103__bin.37	2.65137	2.76415	55.74	2281	Amuc I	human feces	USA	NORTH AMERICA	Yes	Yes	99.87	95.92	0
Pasolli et al. 2019	HMP_2012__SRS017521__bin.34	2.5937	2.66622	55.75	2266	Amuc I	human feces	USA	NORTH AMERICA	Yes	No	0	97.28	0.68
Pasolli et al. 2019	HMP_2012__SRS018656__bin.25	3.09234	3.15674	55.89	2692	Amuc IV	human feces	USA	NORTH AMERICA	Yes	No	0	97.96	0.68
Pasolli et al. 2019	HMP_2012__SRS019601__bin.30	2.5274	2.75196	55.81	2198	Amuc I	human feces	USA	NORTH AMERICA	Yes	No	0	91.84	0.68
Pasolli et al. 2019	HMP_2012__SRS019787__bin.13	2.65743	2.82736	55.58	2324	Amuc I	human feces	USA	NORTH AMERICA	Yes	Yes	99.93	93.99	0
Pasolli et al. 2019	HMP_2012__SRS019968__bin.10	2.58409	2.69823	55.63	2319	Amuc I	human feces	USA	NORTH AMERICA	Yes	No	0	95.77	2.04
Pasolli et al. 2019	HMP_2012__SRS020328__bin.5	2.72939	2.78623	55.38	2373	Amuc I	human feces	USA	NORTH AMERICA	Yes	No	0	97.96	0
Pasolli et al. 2019	HMP_2012__SRS020869__bin.18	2.64718	2.72736	55.69	2340	Amuc I	human feces	USA	NORTH AMERICA	Yes	No	0	97.06	1.59
Pasolli et al. 2019	HMP_2012__SRS021948__bin.41	2.74319	2.80032	55.65	2359	Amuc I	human feces	USA	NORTH AMERICA	Yes	Yes	100	97.96	0
Pasolli et al. 2019	HMP_2012__SRS022713__bin.17	2.68191	2.7569	55.43	2308	Amuc I	human feces	USA	NORTH AMERICA	Yes	No	0	97.28	0
Pasolli et al. 2019	HMP_2012__SRS024075__bin.10	2.73017	2.78703	55.33	2377	Amuc I	human feces	USA	NORTH AMERICA	Yes	No	0	97.96	0
Pasolli et al. 2019	HMP_2012__SRS048870__bin.7	3.06692	3.15268	57.88	2629	Amuc II	human feces	USA	NORTH AMERICA	Yes	No	0	97.28	0.68
Pasolli et al. 2019	HMP_2012__SRS050752__bin.10	2.65355	2.70881	55.44	2291	Amuc I	human feces	USA	NORTH AMERICA	Yes	No	0	97.96	0
Pasolli et al. 2019	HMP_2012__SRS051882__bin.11	2.86875	3.01498	57.07	2503	Amuc IV	human feces	USA	NORTH AMERICA	Yes	No	0	95.15	3.4
Pasolli et al. 2019	HMP_2012__SRS053214__bin.2	2.71734	2.77393	55.74	2344	Amuc I	human feces	USA	NORTH AMERICA	Yes	No	0	97.96	0
Pasolli et al. 2019	HMP_2012__SRS062427__bin.12	2.65292	2.81059	55.76	2376	Amuc I	human feces	USA	NORTH AMERICA	Yes	No	0	94.39	0.68
Pasolli et al. 2019	HMP_2012__SRS063985__bin.41	2.71249	2.76898	55.58	2371	Amuc I	human feces	USA	NORTH AMERICA	Yes	No	0	97.96	0.68
Pasolli et al. 2019	HMP_2012__SRS064276__bin.62	2.92903	3.01093	58.18	2435	Amuc II	human feces	USA	NORTH AMERICA	Yes	Yes	99.14	97.28	0
Pasolli et al. 2019	HMP_2012__SRS065504__bin.52	2.47493	2.66695	55.76	2193	Amuc I	human feces	USA	NORTH AMERICA	Yes	Yes	99.93	92.8	0.68
Pasolli et al. 2019	HMP_2012__SRS077730__bin.11	2.56528	2.7829	56.02	2265	Amuc I	human feces	USA	NORTH AMERICA	Yes	No	0	92.18	2.04
Pasolli et al. 2019	IjazUZ_2017__S140_a_WGS__bin.12	2.82492	3.0533	58.32	2377	Amuc II	human feces	GBR	EUROPE	Yes	No	0	92.52	0.68
Pasolli et al. 2019	IjazUZ_2017__S32_a_WGS__bin.5	3.08187	3.17916	57.87	2614	Amuc II	human feces	GBR	EUROPE	Yes	No	0	96.94	0.34
Pasolli et al. 2019	IjazUZ_2017__S43_a_WGS__bin.5	2.75144	2.80874	55.59	2406	Amuc I	human feces	GBR	EUROPE	Yes	No	0	97.96	0.68
Pasolli et al. 2019	KarlssonFH_2013__S118__bin.33	2.77073	2.82843	55.41	2405	Amuc I	human feces	SWE	EUROPE	Yes	No	0	97.96	0
Pasolli et al. 2019	KarlssonFH_2013__S126__bin.2	2.67223	2.77605	55.72	2314	Amuc I	human feces	DEU	EUROPE	Yes	Yes	100	96.26	0
Pasolli et al. 2019	KarlssonFH_2013__S144__bin.15	2.73474	2.84513	58.32	2356	Amuc III	human feces	SWE	EUROPE	Yes	No	0	96.12	1.02
Pasolli et al. 2019	KarlssonFH_2013__S155__bin.30	2.62069	2.67527	55.88	2255	Amuc I	human feces	FRA	EUROPE	Yes	Yes	100	97.96	0
Pasolli et al. 2019	KarlssonFH_2013__S186__bin.42	2.63427	2.74632	55.93	2256	Amuc I	human feces	SWE	EUROPE	Yes	Yes	100	95.92	0
Pasolli et al. 2019	KarlssonFH_2013__S187__bin.46	2.68238	2.73824	55.63	2322	Amuc I	human feces	SWE	EUROPE	Yes	No	0	97.96	0.68
Pasolli et al. 2019	KarlssonFH_2013__S193__bin.9	3.02085	3.10532	56.06	2559	Amuc IV	human feces	SWE	EUROPE	Yes	No	0	97.28	0
Pasolli et al. 2019	KarlssonFH_2013__S195__bin.26	2.74691	2.80411	55.57	2381	Amuc I	human feces	SWE	EUROPE	Yes	Yes	99.93	97.96	0.68
Pasolli et al. 2019	KarlssonFH_2013__S205__bin.21	2.7145	2.7904	55.56	2329	Amuc I	human feces	SWE	EUROPE	Yes	Yes	99.87	97.28	0
Pasolli et al. 2019	KarlssonFH_2013__S225__bin.7	2.77115	2.88692	55.29	2504	Amuc I	human feces	SWE	EUROPE	Yes	No	0	95.99	0.68
Pasolli et al. 2019	KarlssonFH_2013__S243__bin.25	2.69959	2.7558	55.49	2369	Amuc I	human feces	SWE	EUROPE	Yes	No	0	97.96	0
Pasolli et al. 2019	KarlssonFH_2013__S248__bin.5	2.54035	2.67377	55.39	2331	Amuc I	human feces	SWE	EUROPE	Yes	No	0	95.01	1.36
Pasolli et al. 2019	KarlssonFH_2013__S263__bin.19	2.70246	2.77802	55.7	2342	Amuc I	human feces	SWE	EUROPE	Yes	Yes	100	97.28	0
Pasolli et al. 2019	KarlssonFH_2013__S264__bin.2	2.6399	2.80691	55.78	2384	Amuc I	human feces	SWE	EUROPE	Yes	No	0	94.05	0.72
Pasolli et al. 2019	KarlssonFH_2013__S288__bin.25	2.48599	2.68698	55.51	2145	Amuc I	human feces	SWE	EUROPE	Yes	Yes	99.87	92.52	0.68
Pasolli et al. 2019	KarlssonFH_2013__S347__bin.22	2.75437	2.85132	55.48	2381	Amuc I	human feces	SWE	EUROPE	Yes	Yes	99.93	96.6	0.68
Pasolli et al. 2019	KarlssonFH_2013__S350__bin.35	2.68981	2.74582	55.59	2338	Amuc I	human feces	SWE	EUROPE	Yes	Yes	99.87	97.96	0.68
Pasolli et al. 2019	KarlssonFH_2013__S365__bin.1	2.72313	2.77983	55.65	2333	Amuc I	human feces	SWE	EUROPE	Yes	Yes	99.87	97.96	0
Pasolli et al. 2019	KarlssonFH_2013__S389__bin.18	2.87743	3.09667	58.02	2599	Amuc II	human feces	SWE	EUROPE	Yes	No	0	92.92	0.17
Pasolli et al. 2019	KarlssonFH_2013__S397__bin.3	2.87691	3.05729	57.22	2486	Amuc IV	human feces	SWE	EUROPE	Yes	No	0	94.1	1.36
Pasolli et al. 2019	KarlssonFH_2013__S424__bin.33	2.69039	2.74641	55.65	2326	Amuc I	human feces	SWE	EUROPE	Yes	Yes	100	97.96	0
Pasolli et al. 2019	KarlssonFH_2013__S434__bin.29	2.59317	2.76222	55.6	2293	Amuc I	human feces	SWE	EUROPE	Yes	No	0	93.88	0.48
Pasolli et al. 2019	KarlssonFH_2013__S436__bin.26	2.69623	2.75238	55.34	2317	Amuc I	human feces	SWE	EUROPE	Yes	No	0	97.96	0
Pasolli et al. 2019	KarlssonFH_2013__S439__bin.23	3.06005	3.12378	56.76	2560	Amuc IV	human feces	SWE	EUROPE	Yes	No	0	97.96	0
Pasolli et al. 2019	KarlssonFH_2013__S458__bin.38	2.58138	2.63513	55.67	2288	Amuc I	human feces	SWE	EUROPE	Yes	No	0	97.96	0.68
Pasolli et al. 2019	KarlssonFH_2013__S462__bin.58	2.82799	2.90707	55.34	2453	Amuc I	human feces	SWE	EUROPE	Yes	No	0	97.28	0
Pasolli et al. 2019	KarlssonFH_2013__S463__bin.40	2.5609	2.71311	55.99	2255	Amuc I	human feces	SWE	EUROPE	Yes	Yes	99.87	94.39	0.91
Pasolli et al. 2019	KarlssonFH_2013__S476__bin.10	2.55538	2.65466	55.95	2263	Amuc I	human feces	SWE	EUROPE	Yes	No	0	96.26	0.91
Pasolli et al. 2019	KarlssonFH_2013__S478__bin.15	2.6525	2.78506	59.13	2263	Amuc II	human feces	SWE	EUROPE	Yes	No	0	95.24	0.34
Pasolli et al. 2019	KarlssonFH_2013__S488__bin.71	2.77944	2.83733	55.45	2418	Amuc I	human feces	SWE	EUROPE	Yes	Yes	99.87	97.96	0
Pasolli et al. 2019	KarlssonFH_2013__S495__bin.63	3.03773	3.10099	57.89	2551	Amuc II	human feces	EST	EUROPE	Yes	Yes	99.2	97.96	0.68
Pasolli et al. 2019	KarlssonFH_2013__S497__bin.57	2.77591	2.91465	55.48	2453	Amuc I	human feces	SWE	EUROPE	Yes	Yes	99.93	95.24	0
Pasolli et al. 2019	KarlssonFH_2013__S517__bin.29	2.69653	2.81123	55.7	2360	Amuc I	human feces	SWE	EUROPE	Yes	No	0	95.92	0
Pasolli et al. 2019	KarlssonFH_2013__S524__bin.21	2.95215	3.01363	57.05	2446	Amuc IV	human feces	SWE	EUROPE	Yes	Yes	98.21	97.96	0.68
Pasolli et al. 2019	KarlssonFH_2013__S53__bin.29	2.67171	2.76575	55.81	2313	Amuc I	human feces	SWE	EUROPE	Yes	Yes	100	96.6	0
Pasolli et al. 2019	KarlssonFH_2013__S543__bin.16	2.62733	2.71981	55.65	2315	Amuc I	human feces	SWE	EUROPE	Yes	No	0	96.6	0.68
Pasolli et al. 2019	KarlssonFH_2013__S552__bin.36	2.57327	2.66384	55.8	2217	Amuc I	human feces	SWE	EUROPE	Yes	No	0	96.6	0
Pasolli et al. 2019	KarlssonFH_2013__S558__bin.41	2.68311	2.78736	55.7	2317	Amuc I	human feces	SWE	EUROPE	Yes	Yes	99.93	96.26	0
Pasolli et al. 2019	KarlssonFH_2013__S561__bin.25	2.77268	2.83042	55.59	2356	Amuc I	human feces	SWE	EUROPE	Yes	No	0	97.96	0
Pasolli et al. 2019	KarlssonFH_2013__S577__bin.23	2.70684	2.76321	55.54	2358	Amuc I	human feces	SWE	EUROPE	Yes	No	0	97.96	0
Pasolli et al. 2019	KarlssonFH_2013__S58__bin.37	2.62701	2.80843	55.77	2344	Amuc I	human feces	ISL	EUROPE	Yes	No	0	93.54	0.23
Pasolli et al. 2019	KarlssonFH_2013__S60__bin.43	2.64192	2.69694	55.33	2286	Amuc I	human feces	SWE	EUROPE	Yes	No	0	97.96	0.17
Pasolli et al. 2019	KarlssonFH_2013__S604__bin.8	2.73786	2.81441	55.82	2378	Amuc I	human feces	SVK	EUROPE	Yes	No	0	97.28	0
Pasolli et al. 2019	KarlssonFH_2013__S640__bin.24	2.63007	2.68484	55.78	2262	Amuc I	human feces	SWE	EUROPE	Yes	Yes	100	97.96	0
Pasolli et al. 2019	KarlssonFH_2013__S77__bin.5	2.52798	2.73236	55.7	2227	Amuc I	human feces	SWE	EUROPE	Yes	Yes	99.87	92.52	0
Pasolli et al. 2019	KarlssonFH_2013__S92__bin.21	2.67996	2.8139	55.56	2501	Amuc I	human feces	SWE	EUROPE	Yes	No	0	95.24	0.34
Pasolli et al. 2019	KosticAD_2015__PRJNA231909.3108096__bin.12	2.66757	2.72312	55.71	2297	Amuc I	human feces	FIN	EUROPE	Yes	No	0	97.96	1.36
Pasolli et al. 2019	KosticAD_2015__PRJNA231909.3108098__bin.8	2.51491	2.66919	56.07	2273	Amuc I	human feces	FIN	EUROPE	Yes	No	0	94.22	3.74
Pasolli et al. 2019	KosticAD_2015__PRJNA231909.3108100__bin.18	2.52678	2.70794	55.97	2332	Amuc I	human feces	FIN	EUROPE	Yes	No	0	93.31	3.2
Pasolli et al. 2019	KosticAD_2015__PRJNA231909.3108875__bin.15	2.70721	2.79757	55.66	2336	Amuc I	human feces	EST	EUROPE	Yes	No	0	96.77	0
Pasolli et al. 2019	KosticAD_2015__PRJNA231909.3109945__bin.19	2.657	2.7313	55.64	2284	Amuc I	human feces	EST	EUROPE	Yes	No	0	97.28	0
Pasolli et al. 2019	KosticAD_2015__PRJNA231909.3109997__bin.6	2.73593	2.8523	55.59	2338	Amuc I	human feces	EST	EUROPE	Yes	No	0	95.92	0
Pasolli et al. 2019	KosticAD_2015__PRJNA231909.3110086__bin.25	3.08572	3.17199	57.82	2604	Amuc II	human feces	FIN	EUROPE	Yes	No	0	97.28	0.68
Pasolli et al. 2019	KosticAD_2015__PRJNA231909.3112360__bin.15	2.51504	2.60356	56.04	2198	Amuc I	human feces	FIN	EUROPE	Yes	No	0	96.6	3.4
Pasolli et al. 2019	KosticAD_2015__PRJNA231909.3112367__bin.11	2.84502	2.90427	55.46	2474	Amuc I	human feces	FIN	EUROPE	Yes	No	0	97.96	0.68
Pasolli et al. 2019	KosticAD_2015__PRJNA231909.3112925__bin.15	2.83811	2.98434	58.32	2450	Amuc II	human feces	FIN	EUROPE	Yes	No	0	95.1	2.04
Pasolli et al. 2019	KosticAD_2015__PRJNA231909.3113767__bin.23	2.70894	2.81244	55.68	2354	Amuc I	human feces	FIN	EUROPE	Yes	No	0	96.32	0.91
Pasolli et al. 2019	KosticAD_2015__PRJNA231909.3117247__bin.7	2.66041	2.71581	55.84	2345	Amuc I	human feces	FIN	EUROPE	Yes	No	0	97.96	1.36
Pasolli et al. 2019	KosticAD_2015__PRJNA231909.3119727__bin.13	2.56346	2.75552	55.82	2221	Amuc I	human feces	FIN	EUROPE	Yes	No	0	93.03	0
Pasolli et al. 2019	KosticAD_2015__PRJNA231909.3119729__bin.12	2.62696	2.79821	55.77	2251	Amuc I	human feces	FIN	EUROPE	Yes	No	0	93.88	0
Pasolli et al. 2019	LeChatelierE_2013__MH0002__bin.22	2.61757	2.69076	55.86	2324	Amuc I	human feces	DNK	EUROPE	Yes	No	0	97.28	1.7
Pasolli et al. 2019	LeChatelierE_2013__MH0012__bin.13	2.68254	2.78821	55.51	2361	Amuc I	human feces	DNK	EUROPE	Yes	No	0	96.21	0.34
Pasolli et al. 2019	LeChatelierE_2013__MH0013__bin.5	2.56606	2.71829	55.79	2219	Amuc I	human feces	DNK	EUROPE	Yes	Yes	87.37	94.4	0
Pasolli et al. 2019	LeChatelierE_2013__MH0022__bin.18	2.53992	2.64547	55.72	2235	Amuc I	human feces	DNK	EUROPE	Yes	Yes	100	96.01	0.68
Pasolli et al. 2019	LeChatelierE_2013__MH0054__bin.37	2.6246	2.73796	55.68	2299	Amuc I	human feces	DNK	EUROPE	Yes	No	0	95.86	0
Pasolli et al. 2019	LeChatelierE_2013__MH0060__bin.16	2.74808	2.86497	55.58	2453	Amuc I	human feces	DNK	EUROPE	Yes	No	0	95.92	0.68
Pasolli et al. 2019	LeChatelierE_2013__MH0087__bin.10	2.47991	2.66399	55.53	2314	Amuc I	human feces	DNK	EUROPE	Yes	No	0	93.09	1.02
Pasolli et al. 2019	LeChatelierE_2013__MH0089__bin.22	3.00981	3.16024	57.99	2599	Amuc II	human feces	DNK	EUROPE	Yes	No	0	95.24	0.68
Pasolli et al. 2019	LeChatelierE_2013__MH0117__bin.57	2.70374	2.76541	55.65	2389	Amuc I	human feces	DNK	EUROPE	Yes	Yes	99.93	97.77	0.34
Pasolli et al. 2019	LeChatelierE_2013__MH0119__bin.30	2.66249	2.89087	55.65	2466	Amuc I	human feces	DNK	EUROPE	Yes	No	0	92.1	1.02
Pasolli et al. 2019	LeChatelierE_2013__MH0124__bin.30	2.59996	2.76004	55.59	2263	Amuc I	human feces	DNK	EUROPE	Yes	No	0	94.2	0
Pasolli et al. 2019	LeChatelierE_2013__MH0126__bin.30	2.7654	2.93504	55.64	2417	Amuc I	human feces	DNK	EUROPE	Yes	Yes	99.93	94.22	4.08
Pasolli et al. 2019	LeChatelierE_2013__MH0147__bin.49	2.87849	2.95897	55.44	2540	Amuc I	human feces	DNK	EUROPE	Yes	Yes	100	97.28	2.89
Pasolli et al. 2019	LeChatelierE_2013__MH0182__bin.17	3.06581	3.12965	58	2569	Amuc II	human feces	DNK	EUROPE	Yes	No	0	97.96	0.68
Pasolli et al. 2019	LeChatelierE_2013__MH0197__bin.27	2.75071	2.84753	55.56	2386	Amuc I	human feces	DNK	EUROPE	Yes	Yes	99.87	96.6	0
Pasolli et al. 2019	LeChatelierE_2013__MH0211__bin.4	2.50637	2.65056	55.68	2276	Amuc I	human feces	DNK	EUROPE	Yes	Yes	99.8	94.56	1.36
Pasolli et al. 2019	LeChatelierE_2013__MH0212__bin.35	2.65324	2.72743	55.65	2316	Amuc I	human feces	DNK	EUROPE	Yes	No	0	97.28	0
Pasolli et al. 2019	LeChatelierE_2013__MH0230__bin.16	3.05962	3.12334	56.01	2633	Amuc IV	human feces	DNK	EUROPE	Yes	No	0	97.96	0.85
Pasolli et al. 2019	LeChatelierE_2013__MH0239__bin.28	2.75674	2.85377	55.79	2403	Amuc I	human feces	DNK	EUROPE	Yes	No	0	96.6	0
Pasolli et al. 2019	LeChatelierE_2013__MH0250__bin.70	2.69637	2.75252	55.25	2335	Amuc I	human feces	DNK	EUROPE	Yes	No	0	97.96	0.68
Pasolli et al. 2019	LeChatelierE_2013__MH0267__bin.51	2.64135	2.74398	55.49	2286	Amuc I	human feces	DNK	EUROPE	Yes	No	0	96.26	0
Pasolli et al. 2019	LeChatelierE_2013__MH0272__bin.31	2.65876	2.7331	55.63	2310	Amuc I	human feces	DNK	EUROPE	Yes	Yes	99.87	97.28	0
Pasolli et al. 2019	LeChatelierE_2013__MH0276__bin.45	2.7805	2.87004	55.48	2417	Amuc I	human feces	DNK	EUROPE	Yes	No	0	96.88	0.06
Pasolli et al. 2019	LeChatelierE_2013__MH0318__bin.41	2.64003	2.75319	55.7	2309	Amuc I	human feces	DNK	EUROPE	Yes	Yes	99.87	95.89	0
Pasolli et al. 2019	LeChatelierE_2013__MH0404__bin.61	2.68628	2.74306	55.63	2313	Amuc I	human feces	DNK	EUROPE	Yes	Yes	100	97.93	0
Pasolli et al. 2019	LeChatelierE_2013__MH0409__bin.57	2.80184	3.07354	56.04	2510	Amuc IV	human feces	DNK	EUROPE	Yes	Yes	98.54	91.16	2.04
Pasolli et al. 2019	LeChatelierE_2013__MH0412__bin.3	2.62495	2.67961	55.72	2251	Amuc I	human feces	DNK	EUROPE	Yes	Yes	99.87	97.96	0
Pasolli et al. 2019	LeChatelierE_2013__MH0413__bin.57	2.67988	2.7742	55.67	2313	Amuc I	human feces	DNK	EUROPE	Yes	Yes	99.87	96.6	0.68
Pasolli et al. 2019	LeChatelierE_2013__MH0415__bin.57	2.64778	2.74182	55.71	2290	Amuc I	human feces	DNK	EUROPE	Yes	Yes	99.87	96.57	0
Pasolli et al. 2019	LeChatelierE_2013__MH0417__bin.1	2.65374	2.70901	55.49	2283	Amuc I	human feces	DNK	EUROPE	Yes	No	0	97.96	0
Pasolli et al. 2019	LeChatelierE_2013__MH0424__bin.32	2.552	2.60515	56.04	2221	Amuc I	human feces	DNK	EUROPE	Yes	No	0	97.96	0
Pasolli et al. 2019	LeChatelierE_2013__MH0430__bin.77	2.79704	2.89548	55.45	2420	Amuc I	human feces	DNK	EUROPE	Yes	Yes	99.93	96.6	0
Pasolli et al. 2019	LeChatelierE_2013__MH0431__bin.34	2.72411	2.88083	55.39	2354	Amuc I	human feces	DNK	EUROPE	Yes	No	0	94.56	0
Pasolli et al. 2019	LeChatelierE_2013__MH0432__bin.36	2.70067	2.76085	55.57	2340	Amuc I	human feces	DNK	EUROPE	Yes	No	0	97.82	0
Pasolli et al. 2019	LeChatelierE_2013__MH0437__bin.9	2.96384	3.02556	58.09	2465	Amuc II	human feces	DNK	EUROPE	Yes	Yes	99.14	97.96	0
Pasolli et al. 2019	LeChatelierE_2013__MH0439__bin.29	2.78168	2.8396	55.32	2445	Amuc I	human feces	DNK	EUROPE	Yes	Yes	99.87	97.96	0
Pasolli et al. 2019	LeChatelierE_2013__MH0440__bin.68	2.7712	2.8289	55.49	2385	Amuc I	human feces	DNK	EUROPE	Yes	Yes	99.93	97.96	0
Pasolli et al. 2019	LeChatelierE_2013__MH0441__bin.71	2.49563	2.60179	55.83	2150	Amuc I	human feces	DNK	EUROPE	Yes	No	0	95.92	0
Pasolli et al. 2019	LeChatelierE_2013__MH0442__bin.17	3.05041	3.1357	56.75	2584	Amuc IV	human feces	DNK	EUROPE	Yes	No	0	97.28	0.68
Pasolli et al. 2019	LeChatelierE_2013__MH0445__bin.76	2.72913	2.78597	55.49	2380	Amuc I	human feces	DNK	EUROPE	Yes	No	0	97.96	0
Pasolli et al. 2019	LeChatelierE_2013__MH0448__bin.51	2.77703	2.83486	55.38	2373	Amuc I	human feces	DNK	EUROPE	Yes	Yes	99.93	97.96	0.03
Pasolli et al. 2019	LeChatelierE_2013__MH0450__bin.80	2.60243	2.77949	55.4	2328	Amuc I	human feces	DNK	EUROPE	Yes	No	0	93.63	2.38
Pasolli et al. 2019	LeChatelierE_2013__MH0454__bin.8	2.73716	2.79416	55.42	2389	Amuc I	human feces	DNK	EUROPE	Yes	Yes	99.93	97.96	0.03
Pasolli et al. 2019	LeChatelierE_2013__MH0456__bin.40	2.66133	2.755	55.65	2380	Amuc I	human feces	DNK	EUROPE	Yes	No	0	96.6	0.68
Pasolli et al. 2019	LeChatelierE_2013__MH0458__bin.18	2.91425	3.01682	55.4	2551	Amuc I	human feces	DNK	EUROPE	Yes	No	0	96.6	0
Pasolli et al. 2019	LiJ_2014__MH0192__bin.70	2.69707	2.81179	55.65	2357	Amuc I	human feces	DNK	EUROPE	Yes	Yes	100	95.92	0
Pasolli et al. 2019	LiJ_2014__MH0245__bin.9	2.77153	2.82924	55.57	2435	Amuc I	human feces	DNK	EUROPE	Yes	No	0	97.96	0
Pasolli et al. 2019	LiJ_2014__MH0262__bin.37	3.03119	3.09432	58.06	2520	Amuc II	human feces	DNK	EUROPE	Yes	No	0	97.96	0.68
Pasolli et al. 2019	LiJ_2014__MH0264__bin.47	2.70275	2.77832	55.54	2381	Amuc I	human feces	DNK	EUROPE	Yes	Yes	99.93	97.28	0
Pasolli et al. 2019	LiJ_2014__MH0266__bin.26	2.6759	2.73162	55.46	2303	Amuc I	human feces	DNK	EUROPE	Yes	No	0	97.96	0
Pasolli et al. 2019	LiJ_2014__MH0268__bin.31	2.75967	2.81714	55.34	2395	Amuc I	human feces	DNK	EUROPE	Yes	No	0	97.96	0
Pasolli et al. 2019	LiJ_2014__MH0270__bin.63	2.71112	2.76758	55.32	2357	Amuc I	human feces	DNK	EUROPE	Yes	Yes	99.93	97.96	0
Pasolli et al. 2019	LiJ_2014__MH0271__bin.7	2.55963	2.69719	55.89	2184	Amuc I	human feces	DNK	EUROPE	Yes	No	0	94.9	0.17
Pasolli et al. 2019	LiJ_2014__MH0280__bin.72	2.71509	2.79101	55.5	2355	Amuc I	human feces	DNK	EUROPE	Yes	No	0	97.28	0
Pasolli et al. 2019	LiJ_2014__MH0281__bin.60	2.71278	2.81497	55.75	2367	Amuc I	human feces	DNK	EUROPE	Yes	No	0	96.37	1.02
Pasolli et al. 2019	LiJ_2014__MH0301__bin.6	2.78415	2.862	55.25	2406	Amuc I	human feces	DNK	EUROPE	Yes	No	0	97.28	0
Pasolli et al. 2019	LiJ_2014__MH0303__bin.30	2.77297	2.87057	55.71	2472	Amuc I	human feces	DNK	EUROPE	Yes	No	0	96.6	0
Pasolli et al. 2019	LiJ_2014__MH0309__bin.62	2.58948	2.64341	55.81	2216	Amuc I	human feces	DNK	EUROPE	Yes	No	0	97.96	0
Pasolli et al. 2019	LiJ_2014__MH0319__bin.23	2.5498	2.64036	56	2260	Amuc I	human feces	DNK	EUROPE	Yes	No	0	96.57	0.68
Pasolli et al. 2019	LiJ_2014__MH0323__bin.47	2.61803	2.71018	55.79	2250	Amuc I	human feces	DNK	EUROPE	Yes	No	0	96.6	0
Pasolli et al. 2019	LiJ_2014__MH0328__bin.33	2.73647	2.83279	55.54	2419	Amuc I	human feces	DNK	EUROPE	Yes	No	0	96.6	0
Pasolli et al. 2019	LiJ_2014__MH0329__bin.36	2.82652	2.88538	55.4	2423	Amuc I	human feces	DNK	EUROPE	Yes	No	0	97.96	0
Pasolli et al. 2019	LiJ_2014__MH0332__bin.40	2.52134	2.73553	55.65	2321	Amuc I	human feces	DNK	EUROPE	Yes	Yes	99.93	92.17	1.02
Pasolli et al. 2019	LiJ_2014__MH0336__bin.22	2.80535	2.86377	55.61	2456	Amuc I	human feces	DNK	EUROPE	Yes	No	0	97.96	0
Pasolli et al. 2019	LiJ_2014__MH0339__bin.42	2.82777	2.88666	55.35	2458	Amuc I	human feces	DNK	EUROPE	Yes	No	0	97.96	0
Pasolli et al. 2019	LiJ_2014__MH0340__bin.69	2.59589	2.70349	55.45	2365	Amuc I	human feces	DNK	EUROPE	Yes	No	0	96.02	1.02
Pasolli et al. 2019	LiJ_2014__MH0348__bin.55	2.64983	2.70501	55.71	2291	Amuc I	human feces	DNK	EUROPE	Yes	No	0	97.96	0
Pasolli et al. 2019	LiJ_2014__MH0349__bin.58	2.62359	2.75472	55.71	2271	Amuc I	human feces	DNK	EUROPE	Yes	No	0	95.24	0
Pasolli et al. 2019	LiJ_2014__MH0351__bin.8	2.98082	3.04289	58.24	2490	Amuc II	human feces	DNK	EUROPE	Yes	No	0	97.96	0
Pasolli et al. 2019	LiJ_2014__MH0356__bin.7	2.93955	3.08	56.8	2587	Amuc IV	human feces	DNK	EUROPE	Yes	No	0	95.44	2.04
Pasolli et al. 2019	LiJ_2014__MH0357__bin.85	2.82031	2.90007	55.39	2501	Amuc I	human feces	DNK	EUROPE	Yes	No	0	97.25	0
Pasolli et al. 2019	LiJ_2014__MH0359__bin.30	2.74525	2.80242	55.36	2394	Amuc I	human feces	DNK	EUROPE	Yes	No	0	97.96	0
Pasolli et al. 2019	LiJ_2014__MH0360__bin.66	2.59527	2.64931	55.77	2196	Amuc I	human feces	DNK	EUROPE	Yes	No	0	97.96	0
Pasolli et al. 2019	LiJ_2014__MH0362__bin.63	2.58873	2.68067	55.88	2242	Amuc I	human feces	DNK	EUROPE	Yes	No	0	96.57	0
Pasolli et al. 2019	LiJ_2014__MH0364__bin.71	2.62229	2.79175	55.55	2373	Amuc I	human feces	DNK	EUROPE	Yes	No	0	93.93	0.34
Pasolli et al. 2019	LiJ_2014__MH0366__bin.24	2.70978	2.76621	55.27	2324	Amuc I	human feces	DNK	EUROPE	Yes	No	0	97.96	0
Pasolli et al. 2019	LiJ_2014__MH0367__bin.72	2.71153	2.80697	55.78	2363	Amuc I	human feces	DNK	EUROPE	Yes	No	0	96.6	0
Pasolli et al. 2019	LiJ_2014__MH0373__bin.36	3.14285	3.2083	57.78	2688	Amuc II	human feces	DNK	EUROPE	Yes	No	0	97.96	0.68
Pasolli et al. 2019	LiJ_2014__MH0375__bin.20	3.25664	3.3477	51.82	2679	Akk sp. V	human feces	DNK	EUROPE	Yes	No	0	97.28	2.04
Pasolli et al. 2019	LiJ_2014__MH0377__bin.56	2.45097	2.66294	55.79	2274	Amuc I	human feces	DNK	EUROPE	Yes	No	0	92.04	0
Pasolli et al. 2019	LiJ_2014__MH0379__bin.27	2.56718	2.75951	55.76	2234	Amuc I	human feces	DNK	EUROPE	Yes	No	0	93.03	0
Pasolli et al. 2019	LiJ_2014__MH0382__bin.58	2.70692	2.76329	55.71	2364	Amuc I	human feces	DNK	EUROPE	Yes	No	0	97.96	0
Pasolli et al. 2019	LiJ_2014__MH0385__bin.54	2.70965	2.82579	55.62	2428	Amuc I	human feces	DNK	EUROPE	Yes	No	0	95.89	1.36
Pasolli et al. 2019	LiJ_2014__MH0389__bin.77	2.64216	2.74567	55.39	2336	Amuc I	human feces	DNK	EUROPE	Yes	No	0	96.23	0.85
Pasolli et al. 2019	LiJ_2014__MH0393__bin.21	2.9136	3.08122	57.23	2498	Amuc IV	human feces	DNK	EUROPE	Yes	No	0	94.56	1.52
Pasolli et al. 2019	LiJ_2014__MH0394__bin.31	2.64282	2.85741	55.68	2312	Amuc I	human feces	DNK	EUROPE	Yes	No	0	92.49	0
Pasolli et al. 2019	LiJ_2014__MH0397__bin.39	2.73421	2.86365	55.38	2409	Amuc I	human feces	DNK	EUROPE	Yes	Yes	99.87	95.48	0
Pasolli et al. 2019	LiJ_2014__MH0398__bin.45	2.84253	2.90172	55.51	2479	Amuc I	human feces	DNK	EUROPE	Yes	No	0	97.96	0
Pasolli et al. 2019	LiJ_2014__MH0399__bin.38	2.6951	2.82979	55.79	2306	Amuc I	human feces	DNK	EUROPE	Yes	No	0	95.24	0
Pasolli et al. 2019	LiJ_2014__MH0402__bin.52	2.61762	2.72981	55.57	2317	Amuc I	human feces	DNK	EUROPE	Yes	No	0	95.89	0.68
Pasolli et al. 2019	LiJ_2014__O2.CD3-0-PT__bin.7	2.66104	2.71646	55.8	2290	Amuc I	human feces	ESP	EUROPE	Yes	No	0	97.96	0
Pasolli et al. 2019	LiJ_2014__O2.UC28-2__bin.11	2.86061	3.16264	58.26	2461	Amuc II	human feces	ESP	EUROPE	Yes	No	0	90.45	0
Pasolli et al. 2019	LiJ_2014__O2.UC3-1__bin.14	2.4613	2.67503	55.88	2188	Amuc I	human feces	ESP	EUROPE	Yes	No	0	92.01	1.05
Pasolli et al. 2019	LiJ_2014__O2.UC35-1__bin.11	2.52858	2.65886	55.78	2201	Amuc I	human feces	ESP	EUROPE	Yes	No	0	95.1	0
Pasolli et al. 2019	LiJ_2014__O2.UC38-1__bin.13	2.72817	2.78499	55.4	2351	Amuc I	human feces	ESP	EUROPE	Yes	No	0	97.96	0
Pasolli et al. 2019	LiJ_2014__O2.UC47-1__bin.61	2.74023	2.79729	55.48	2372	Amuc I	human feces	ESP	EUROPE	Yes	No	0	97.96	0
Pasolli et al. 2019	LiJ_2014__O2.UC48-1__bin.47	2.39706	2.56343	56.15	2137	Amuc I	human feces	ESP	EUROPE	Yes	No	0	93.51	2.72
Pasolli et al. 2019	LiJ_2014__V1.CD2-0-PT__bin.5	3.03012	3.09322	58.04	2510	Amuc II	human feces	ESP	EUROPE	Yes	No	0	97.96	0
Pasolli et al. 2019	LiJ_2014__V1.CD46-0__bin.55	2.65874	2.73308	55.42	2302	Amuc I	human feces	ESP	EUROPE	Yes	No	0	97.28	0
Pasolli et al. 2019	LiJ_2014__V1.CD48-0__bin.26	2.69032	2.74634	55.3	2320	Amuc I	human feces	ESP	EUROPE	Yes	No	0	97.96	0
Pasolli et al. 2019	LiJ_2014__V1.CD5-0-PN__bin.20	2.69735	2.77277	55.73	2381	Amuc I	human feces	ESP	EUROPE	Yes	Yes	100	97.28	0
Pasolli et al. 2019	LiJ_2014__V1.FI02__bin.20	2.73714	2.79414	55.44	2375	Amuc I	human feces	ESP	EUROPE	Yes	No	0	97.96	0
Pasolli et al. 2019	LiJ_2014__V1.FI04__bin.49	2.66096	2.71637	55.72	2296	Amuc I	human feces	ESP	EUROPE	Yes	No	0	97.96	0
Pasolli et al. 2019	LiJ_2014__V1.FI07__bin.44	2.53777	2.61249	56.08	2239	Amuc I	human feces	ESP	EUROPE	Yes	No	0	97.14	0.85
Pasolli et al. 2019	LiJ_2014__V1.FI11__bin.45	2.65147	2.70669	55.66	2291	Amuc I	human feces	ESP	EUROPE	Yes	No	0	97.96	0.68
Pasolli et al. 2019	LiJ_2014__V1.FI13__bin.51	2.64613	2.70123	55.68	2288	Amuc I	human feces	ESP	EUROPE	Yes	No	0	97.96	0.68
Pasolli et al. 2019	LiJ_2014__V1.FI14__bin.74	2.3399	2.58724	64.79	1857	Akk sp. VI	human feces	ESP	EUROPE	Yes	No	0	90.44	0
Pasolli et al. 2019	LiJ_2014__V1.FI16__bin.22	2.73903	2.96624	58.62	2368	Amuc II	human feces	ESP	EUROPE	Yes	No	0	92.34	0.68
Pasolli et al. 2019	LiJ_2014__V1.FI17__bin.77	2.6858	2.74174	55.56	2307	Amuc I	human feces	ESP	EUROPE	Yes	No	0	97.96	0
Pasolli et al. 2019	LiJ_2014__V1.FI18__bin.26	2.75739	2.85444	55.47	2397	Amuc I	human feces	ESP	EUROPE	Yes	No	0	96.6	0
Pasolli et al. 2019	LiJ_2014__V1.UC58-4__bin.49	2.73744	2.79445	55.65	2348	Amuc I	human feces	ESP	EUROPE	Yes	No	0	97.96	0
Pasolli et al. 2019	LiJ_2014__V1.UC63-0__bin.40	2.46123	2.72471	55.89	2256	Amuc I	human feces	ESP	EUROPE	Yes	No	0	90.33	0.82
Pasolli et al. 2019	LiJ_2017__H1M512840__bin.66	2.63739	2.74958	55.72	2257	Amuc I	human feces	CHN	ASIA	No	No	0	95.92	0
Pasolli et al. 2019	LiJ_2017__H1M513804__bin.42	2.44898	2.66657	59.95	2035	Amuc II	human feces	CHN	ASIA	No	No	0	91.84	0
Pasolli et al. 2019	LiJ_2017__H2M513933__bin.42	2.97218	3.03407	58.32	2476	Amuc II	human feces	CHN	ASIA	No	No	0	97.96	0.68
Pasolli et al. 2019	LiJ_2017__H2M514903__bin.52	2.67712	2.77135	56.03	2306	Amuc I	human feces	CHN	ASIA	No	No	0	96.6	0
Pasolli et al. 2019	LiJ_2017__H2M514909__bin.36	2.44829	2.58914	56.79	2107	Amuc I	human feces	CHN	ASIA	No	No	0	94.56	0.68
Pasolli et al. 2019	LiJ_2017__H3M415131__bin.3	2.4412	2.60034	56.52	2071	Amuc I	human feces	CHN	ASIA	No	Yes	99.93	93.88	0.68
Pasolli et al. 2019	LiJ_2017__H3M517925__bin.74	2.39424	2.54085	56.4	2087	Amuc I	human feces	CHN	ASIA	No	No	0	94.23	0.68
Pasolli et al. 2019	LiJ_2017__nHF512829__bin.2	2.92494	3.07112	58.78	2457	Amuc II	human feces	CHN	ASIA	No	No	0	95.24	0
Pasolli et al. 2019	LiJ_2017__nHF612722__bin.3	2.43739	2.50554	56.51	2091	Amuc I	human feces	CHN	ASIA	No	No	0	97.28	0
Pasolli et al. 2019	LiJ_2017__nHM511712__bin.4	2.39153	2.55669	56.66	2024	Amuc I	human feces	CHN	ASIA	No	No	0	93.54	0
Pasolli et al. 2019	LiJ_2017__nHM512705__bin.11	2.65889	2.71537	59.54	2212	Amuc II	human feces	CHN	ASIA	No	Yes	99.2	97.92	0
Pasolli et al. 2019	LiJ_2017__nHM612724__bin.25	2.41677	2.60259	56.82	2044	Amuc I	human feces	CHN	ASIA	No	No	0	92.86	0
Pasolli et al. 2019	LiSS_2016__FAT_008-22-0-0__bin.22	2.83743	2.89652	55.31	2445	Amuc I	human feces	NLD	EUROPE	Yes	No	0	97.96	0
Pasolli et al. 2019	LiSS_2016__FAT_008-22-2-0__bin.18	2.82753	2.92704	55.46	2482	Amuc I	human feces	NLD	EUROPE	Yes	No	0	96.6	0
Pasolli et al. 2019	LiSS_2016__FAT_010-22-0-0__bin.2	2.52202	2.59253	56.25	2175	Amuc I	human feces	NLD	EUROPE	Yes	No	0	97.28	0
Pasolli et al. 2019	LiSS_2016__FAT_010-22-2-0__bin.72	2.64764	2.70278	55.62	2301	Amuc I	human feces	NLD	EUROPE	Yes	No	0	97.96	0
Pasolli et al. 2019	LiSS_2016__FAT_012-22-42-0__bin.34	2.67075	2.73586	55.93	2328	Amuc I	human feces	NLD	EUROPE	Yes	No	0	97.62	0
Pasolli et al. 2019	LiSS_2016__FAT_015-22-0-0__bin.46	2.66064	2.73503	55.7	2269	Amuc I	human feces	NLD	EUROPE	Yes	No	0	97.28	0
Pasolli et al. 2019	LiSS_2016__FAT_015-22-14-0__bin.48	2.69222	2.80673	55.69	2339	Amuc I	human feces	NLD	EUROPE	Yes	No	0	95.92	0
Pasolli et al. 2019	LiSS_2016__FAT_015-22-2-0__bin.12	2.73969	2.8163	55.74	2394	Amuc I	human feces	NLD	EUROPE	Yes	No	0	97.28	0
Pasolli et al. 2019	LiSS_2016__FAT_015-22-84-0__bin.9	2.64632	2.78209	55.86	2386	Amuc I	human feces	NLD	EUROPE	Yes	No	0	95.12	0
Pasolli et al. 2019	LiSS_2016__FAT_020-22-14-0__bin.27	2.57611	2.68205	56.16	2305	Amuc I	human feces	NLD	EUROPE	Yes	Yes	99.93	96.05	0.68
Pasolli et al. 2019	LiSS_2016__FAT_020-22-84-0__bin.60	2.76519	2.82278	55.61	2408	Amuc I	human feces	NLD	EUROPE	Yes	Yes	99.93	97.96	0
Pasolli et al. 2019	LiSS_2016__FAT_023-22-0-0__bin.31	2.59971	2.76918	56.12	2243	Amuc I	human feces	NLD	EUROPE	Yes	No	0	93.88	0
Pasolli et al. 2019	LiSS_2016__FAT_023-22-42-0__bin.38	2.81459	2.8732	55.59	2460	Amuc I	human feces	NLD	EUROPE	Yes	No	0	97.96	0
Pasolli et al. 2019	LiSS_2016__FAT_023-22-84-0__bin.19	2.80904	2.86754	55.58	2454	Amuc I	human feces	NLD	EUROPE	Yes	No	0	97.96	0
Pasolli et al. 2019	LiSS_2016__FAT_024-22-42-0__bin.8	2.59694	2.66653	56.06	2279	Amuc I	human feces	NLD	EUROPE	Yes	No	0	97.39	0.68
Pasolli et al. 2019	RampelliS_2015__IT2__bin.10	2.48847	2.6752	55.65	2294	Amuc I	human feces	ITA	EUROPE	Yes	No	0	93.02	0
Pasolli et al. 2019	LiuW_2016__SRR3992981__bin.29	2.77738	2.87513	55.73	2378	Amuc I	human feces	MNG	ASIA	No	No	0	96.6	0
Pasolli et al. 2019	LiuW_2016__SRR3992984__bin.61	2.5434	2.60434	55.99	2200	Amuc I	human feces	MNG	ASIA	No	No	0	97.66	0.68
Pasolli et al. 2019	LiuW_2016__SRR3992987__bin.113	2.66237	2.75608	55.8	2309	Amuc I	human feces	MNG	ASIA	No	No	0	96.6	0
Pasolli et al. 2019	LiuW_2016__SRR3993015__bin.90	2.32071	2.44981	56.81	2037	Amuc I	human feces	MNG	ASIA	No	No	0	94.73	1.36
Pasolli et al. 2019	LiuW_2016__SRR3993023__bin.4	2.50498	2.63017	56.45	2180	Amuc I	human feces	MNG	ASIA	No	No	0	95.24	0
Pasolli et al. 2019	RampelliS_2015__IT5__bin.17	2.4176	2.64972	55.48	2175	Amuc I	human feces	ITA	EUROPE	Yes	No	0	91.24	0.68
Pasolli et al. 2019	RampelliS_2015__IT6__bin.28	2.81608	2.91519	55.42	2452	Amuc I	human feces	ITA	EUROPE	Yes	No	0	96.6	0
Pasolli et al. 2019	BritoIL_2016__M2.46.ST__bin.43	2.8424	3.06095	58.45	2355	Amuc II	human feces	FJI	OCEANIA	Yes	No	0	92.86	0
Pasolli et al. 2019	LomanNJ_2013__OBK2661__bin.9	2.32657	2.46198	56.34	1996	Amuc I	human feces	DEU	EUROPE	Yes	Yes	99.93	94.5	0.68
Pasolli et al. 2019	LomanNJ_2013__OBK3958__bin.4	2.17095	2.39355	56.38	2022	Amuc I	human feces	DEU	EUROPE	Yes	No	0	90.7	2.08
Pasolli et al. 2019	LomanNJ_2013__OBK4112__bin.4	2.21345	2.41617	56.45	2066	Amuc I	human feces	DEU	EUROPE	Yes	No	0	91.61	2.08
Pasolli et al. 2019	LomanNJ_2013__OBK4141__bin.8	2.29593	2.38687	56.43	2006	Amuc I	human feces	DEU	EUROPE	Yes	Yes	99.87	96.19	0.68
Pasolli et al. 2019	LoombaR_2017__SID0006_evh__bin.57	3.13969	3.20507	57.84	2643	Amuc II	human feces	USA	NORTH AMERICA	Yes	No	0	97.96	0
Pasolli et al. 2019	LoombaR_2017__SID0014_cps__bin.1	2.66737	2.76612	55.69	2294	Amuc I	human feces	USA	NORTH AMERICA	Yes	No	0	96.43	0.68
Pasolli et al. 2019	LoombaR_2017__SID0020_jhi__bin.20	2.97151	3.0546	58	2482	Amuc II	human feces	USA	NORTH AMERICA	Yes	No	0	97.28	0.68
Pasolli et al. 2019	LoombaR_2017__SID1005_aae__bin.4	2.79128	2.84941	55.5	2430	Amuc I	human feces	USA	NORTH AMERICA	Yes	No	0	97.96	0
Pasolli et al. 2019	LoombaR_2017__SID1019_aas__bin.9	2.50411	2.66479	55.63	2292	Amuc I	human feces	USA	NORTH AMERICA	Yes	No	0	93.97	2.04
Pasolli et al. 2019	LoombaR_2017__SID1030_bad__bin.17	3.11392	3.17877	56.8	2641	Amuc IV	human feces	USA	NORTH AMERICA	Yes	No	0	97.96	0
Pasolli et al. 2019	LoombaR_2017__SID1037_bak__bin.9	2.725	2.78174	55.38	2374	Amuc I	human feces	USA	NORTH AMERICA	Yes	No	0	97.96	0
Pasolli et al. 2019	LoombaR_2017__SID1041_bao__bin.15	3.04601	3.10944	56.76	2558	Amuc IV	human feces	USA	NORTH AMERICA	Yes	No	0	97.96	0
Pasolli et al. 2019	LoombaR_2017__SID5049_uhx__bin.4	2.64556	2.73867	55.39	2290	Amuc I	human feces	USA	NORTH AMERICA	Yes	No	0	96.6	0
Pasolli et al. 2019	LoombaR_2017__SID5362_xgk__bin.25	2.92101	3.07799	58.23	2463	Amuc II	human feces	USA	NORTH AMERICA	Yes	Yes	99.14	94.9	0
Pasolli et al. 2019	LoombaR_2017__SID5391_rvn__bin.16	2.76448	2.82205	55.44	2405	Amuc I	human feces	USA	NORTH AMERICA	Yes	No	0	97.96	0
Pasolli et al. 2019	LoombaR_2017__SID5445_vub__bin.18	3.02242	3.08536	58.11	2532	Amuc II	human feces	USA	NORTH AMERICA	Yes	No	0	97.96	0.68
Pasolli et al. 2019	LoombaR_2017__SID5447_cka__bin.15	2.55054	2.60365	55.83	2204	Amuc I	human feces	USA	NORTH AMERICA	Yes	No	0	97.96	0
Pasolli et al. 2019	LoombaR_2017__SID5464_cib__bin.16	2.77983	2.85755	55.29	2400	Amuc I	human feces	USA	NORTH AMERICA	Yes	No	0	97.28	0
Pasolli et al. 2019	LoombaR_2017__SID5489_bgj__bin.9	2.62739	2.70085	55.52	2258	Amuc I	human feces	USA	NORTH AMERICA	Yes	No	0	97.28	0
Pasolli et al. 2019	LoombaR_2017__SID5501_aaq__bin.11	2.64115	2.715	55.52	2283	Amuc I	human feces	USA	NORTH AMERICA	Yes	No	0	97.28	0
Pasolli et al. 2019	LoombaR_2017__SID5574_yeb__bin.5	2.72807	2.80435	55.41	2378	Amuc I	human feces	USA	NORTH AMERICA	Yes	No	0	97.28	0
Pasolli et al. 2019	LoombaR_2017__SID5577_ytn__bin.2	3.05022	3.11374	58.1	2584	Amuc II	human feces	USA	NORTH AMERICA	Yes	No	0	97.96	1.02
Pasolli et al. 2019	LoombaR_2017__SID5578_fjg__bin.14	2.775	2.85259	55.37	2415	Amuc I	human feces	USA	NORTH AMERICA	Yes	No	0	97.28	0.68
Pasolli et al. 2019	LoombaR_2017__SID5581_yad__bin.2	2.98305	3.16604	57.06	2530	Amuc IV	human feces	USA	NORTH AMERICA	Yes	No	0	94.22	0.68
Pasolli et al. 2019	LoombaR_2017__SID5636_prt__bin.7	2.97263	3.03453	58.19	2502	Amuc II	human feces	USA	NORTH AMERICA	Yes	No	0	97.96	0.17
Pasolli et al. 2019	LoombaR_2017__SID5639_uuc__bin.16	2.82282	2.88161	55.43	2431	Amuc I	human feces	USA	NORTH AMERICA	Yes	No	0	97.96	0
Pasolli et al. 2019	LouisS_2016__AS50_18__bin.14	2.57449	2.6281	56.07	2225	Amuc I	human feces	DEU	EUROPE	Yes	No	0	97.96	0.68
Pasolli et al. 2019	LouisS_2016__AS50_24__bin.9	2.60453	2.65877	55.85	2252	Amuc I	human feces	DEU	EUROPE	Yes	No	0	97.96	0.04
Pasolli et al. 2019	LouisS_2016__AS50_3__bin.22	2.73331	2.79023	55.5	2366	Amuc I	human feces	DEU	EUROPE	Yes	Yes	100	97.96	0
Pasolli et al. 2019	LouisS_2016__AS51_18__bin.19	3.0226	3.08554	58.23	2547	Amuc II	human feces	DEU	EUROPE	Yes	No	0	97.96	0.68
Pasolli et al. 2019	LouisS_2016__AS51_3__bin.20	2.71789	2.89507	58.93	2401	Amuc II	human feces	DEU	EUROPE	Yes	No	0	93.88	1.02
Pasolli et al. 2019	LouisS_2016__AS56_24__bin.22	2.76133	2.81883	55.39	2319	Amuc I	human feces	DEU	EUROPE	Yes	No	0	97.96	0
Pasolli et al. 2019	LouisS_2016__AS56_6__bin.3	2.67073	2.72635	55.72	2324	Amuc I	human feces	DEU	EUROPE	Yes	No	0	97.96	0
Pasolli et al. 2019	LouisS_2016__AS58_3__bin.3	2.47647	2.61065	56.05	2148	Amuc I	human feces	DEU	EUROPE	Yes	No	0	94.86	0
Pasolli et al. 2019	LouisS_2016__AS60_24__bin.10	2.50346	2.59157	56.04	2163	Amuc I	human feces	DEU	EUROPE	Yes	No	0	96.6	1.02
Pasolli et al. 2019	LouisS_2016__AS61_12__bin.21	2.80499	2.86341	55.35	2376	Amuc I	human feces	DEU	EUROPE	Yes	No	0	97.96	0.68
Pasolli et al. 2019	LouisS_2016__AS61_24__bin.9	2.6345	2.75058	56.04	2283	Amuc I	human feces	DEU	EUROPE	Yes	No	0	95.78	0.68
Pasolli et al. 2019	LouisS_2016__AS61_6__bin.5	2.66526	2.76393	55.89	2281	Amuc I	human feces	DEU	EUROPE	Yes	No	0	96.43	1.36
Pasolli et al. 2019	LouisS_2016__AS62_12__bin.19	2.61862	2.81997	59.2	2266	Amuc II	human feces	DEU	EUROPE	Yes	No	0	92.86	0.68
Pasolli et al. 2019	LouisS_2016__AS62_3__bin.11	3.00125	3.06375	58.08	2487	Amuc II	human feces	DEU	EUROPE	Yes	No	0	97.96	0
Pasolli et al. 2019	LouisS_2016__AS64_24__bin.3	2.58761	2.6415	55.97	2203	Amuc I	human feces	DEU	EUROPE	Yes	No	0	97.96	0
Pasolli et al. 2019	LouisS_2016__AS65_12__bin.1	2.61853	2.67306	55.7	2216	Amuc I	human feces	DEU	EUROPE	Yes	No	0	97.96	0
Pasolli et al. 2019	LouisS_2016__AS65_24__bin.3	2.62788	2.68261	55.64	2233	Amuc I	human feces	DEU	EUROPE	Yes	No	0	97.96	0
Pasolli et al. 2019	LouisS_2016__AS65_3__bin.4	2.43152	2.65972	56.26	2099	Amuc I	human feces	DEU	EUROPE	Yes	No	0	91.42	0.68
Pasolli et al. 2019	LouisS_2016__AS66_12__bin.29	2.63458	2.68945	55.84	2285	Amuc I	human feces	DEU	EUROPE	Yes	No	0	97.96	0
Pasolli et al. 2019	LouisS_2016__AS66_18__bin.18	2.72261	2.77931	55.53	2337	Amuc I	human feces	DEU	EUROPE	Yes	No	0	97.96	0
Pasolli et al. 2019	LouisS_2016__AS68_0__bin.6	2.61727	2.79862	56.29	2290	Amuc I	human feces	DEU	EUROPE	Yes	No	0	93.52	0.68
Pasolli et al. 2019	LouisS_2016__AS68_24__bin.9	2.8219	2.88067	55.59	2437	Amuc I	human feces	DEU	EUROPE	Yes	No	0	97.96	0
Pasolli et al. 2019	LouisS_2016__AS68_3__bin.7	2.74586	2.82263	55.8	2347	Amuc I	human feces	DEU	EUROPE	Yes	No	0	97.28	0
Pasolli et al. 2019	LouisS_2016__AS68_6__bin.3	2.74343	2.80056	55.77	2377	Amuc I	human feces	DEU	EUROPE	Yes	No	0	97.96	0
Pasolli et al. 2019	NielsenHB_2014__MH0002__bin.9	2.49672	2.6215	55.92	2298	Amuc I	human feces	DNK	EUROPE	Yes	Yes	99.87	95.24	0.34
Pasolli et al. 2019	NielsenHB_2014__MH0012__bin.86	2.66694	2.80023	55.59	2363	Amuc I	human feces	DNK	EUROPE	Yes	No	0	95.24	0.34
Pasolli et al. 2019	NielsenHB_2014__MH0013__bin.5	2.57323	2.63732	55.74	2280	Amuc I	human feces	DNK	EUROPE	Yes	No	0	97.57	0.68
Pasolli et al. 2019	NielsenHB_2014__MH0060__bin.11	2.65857	2.79408	55.61	2495	Amuc I	human feces	DNK	EUROPE	Yes	No	0	95.15	1.36
Pasolli et al. 2019	NielsenHB_2014__MH0089__bin.3	2.89692	3.096	58.11	2526	Amuc II	human feces	DNK	EUROPE	Yes	No	0	93.57	1.36
Pasolli et al. 2019	NielsenHB_2014__MH0117__bin.5	2.68544	2.80463	55.74	2380	Amuc I	human feces	DNK	EUROPE	Yes	No	0	95.75	0.34
Pasolli et al. 2019	NielsenHB_2014__MH0124__bin.48	2.63959	2.74272	55.54	2294	Amuc I	human feces	DNK	EUROPE	Yes	No	0	96.24	0.34
Pasolli et al. 2019	NielsenHB_2014__MH0126__bin.49	2.61653	2.82806	55.75	2277	Amuc I	human feces	DNK	EUROPE	Yes	Yes	99.93	92.52	0.34
Pasolli et al. 2019	NielsenHB_2014__MH0140__bin.14	2.69094	2.77646	55.36	2468	Amuc I	human feces	DNK	EUROPE	Yes	No	0	96.92	0
Pasolli et al. 2019	NielsenHB_2014__MH0147__bin.22	2.72942	2.80574	55.46	2394	Amuc I	human feces	DNK	EUROPE	Yes	No	0	97.28	0
Pasolli et al. 2019	NielsenHB_2014__MH0149__bin.5	2.9049	3.07657	52.16	2444	Akk sp. V	human feces	DNK	EUROPE	Yes	No	0	94.42	1.39
Pasolli et al. 2019	NielsenHB_2014__MH0159__bin.29	2.65479	2.72902	55.42	2300	Amuc I	human feces	DNK	EUROPE	Yes	No	0	97.28	0
Pasolli et al. 2019	NielsenHB_2014__MH0182__bin.16	3.05345	3.13883	58.04	2572	Amuc II	human feces	DNK	EUROPE	Yes	No	0	97.28	0.68
Pasolli et al. 2019	NielsenHB_2014__O2_UC14_2__bin.52	2.51969	2.65119	55.75	2220	Amuc I	human feces	ESP	EUROPE	Yes	Yes	100	95.04	0
Pasolli et al. 2019	NielsenHB_2014__O2_UC29_2__bin.46	2.41297	2.63857	55.94	2184	Amuc I	human feces	ESP	EUROPE	Yes	No	0	91.45	0
Pasolli et al. 2019	NielsenHB_2014__O2_UC41_2__bin.29	2.51241	2.6779	55.86	2231	Amuc I	human feces	ESP	EUROPE	Yes	No	0	93.82	0.68
Pasolli et al. 2019	NielsenHB_2014__O2_UC47_0__bin.26	2.6856	2.75108	55.64	2320	Amuc I	human feces	ESP	EUROPE	Yes	No	0	97.62	0
Pasolli et al. 2019	NielsenHB_2014__O2_UC47_2__bin.23	2.69806	2.83291	55.55	2346	Amuc I	human feces	ESP	EUROPE	Yes	No	0	95.24	0
Pasolli et al. 2019	NielsenHB_2014__O2_UC49_2__bin.4	2.71158	2.83786	55.58	2374	Amuc I	human feces	ESP	EUROPE	Yes	Yes	100	95.55	0
Pasolli et al. 2019	NielsenHB_2014__O2_UC50_0__bin.36	2.71507	2.98786	58.48	2351	Amuc II	human feces	ESP	EUROPE	Yes	No	0	90.87	2.18
Pasolli et al. 2019	NielsenHB_2014__O2_UC51_2__bin.12	2.74107	2.81771	55.32	2396	Amuc I	human feces	ESP	EUROPE	Yes	No	0	97.28	0.85
Pasolli et al. 2019	NielsenHB_2014__O2_UC52_0__bin.38	3.04758	3.21136	57.88	2652	Amuc II	human feces	ESP	EUROPE	Yes	No	0	94.9	1.19
Pasolli et al. 2019	NielsenHB_2014__O2_UC52_2__bin.28	2.934	3.18705	57.94	2625	Amuc II	human feces	ESP	EUROPE	Yes	No	0	92.06	0.68
Pasolli et al. 2019	NielsenHB_2014__V1_CD20_4__bin.49	2.71665	2.77322	55.59	2369	Amuc I	human feces	ESP	EUROPE	Yes	No	0	97.96	0.68
Pasolli et al. 2019	NielsenHB_2014__V1_CD21_0__bin.36	2.9433	3.19299	58.28	2470	Amuc II	human feces	ESP	EUROPE	Yes	No	0	92.18	0
Pasolli et al. 2019	NielsenHB_2014__V1_CD22_0__bin.43	2.67104	2.78465	55.61	2327	Amuc I	human feces	ESP	EUROPE	Yes	No	0	95.92	0
Pasolli et al. 2019	NielsenHB_2014__V1_CD31_0__bin.18	2.67004	2.72565	55.33	2304	Amuc I	human feces	ESP	EUROPE	Yes	No	0	97.96	0
Pasolli et al. 2019	NielsenHB_2014__V1_CD35_0__bin.11	3.0647	3.13588	57.87	2597	Amuc II	human feces	ESP	EUROPE	Yes	No	0	97.73	1.36
Pasolli et al. 2019	NielsenHB_2014__V1_CD38_0__bin.31	2.67314	2.7288	55.45	2334	Amuc I	human feces	ESP	EUROPE	Yes	No	0	97.96	0
Pasolli et al. 2019	NielsenHB_2014__V1_CD6_4__bin.4	2.35381	2.61128	56.1	2153	Amuc I	human feces	ESP	EUROPE	Yes	Yes	100	90.14	1.36
Pasolli et al. 2019	NielsenHB_2014__V1_CD7_4__bin.10	3.05521	3.11884	58.09	2575	Amuc II	human feces	ESP	EUROPE	Yes	No	0	97.96	0.68
Pasolli et al. 2019	NielsenHB_2014__V1_UC12_0__bin.34	2.68933	2.74534	55.53	2372	Amuc I	human feces	ESP	EUROPE	Yes	No	0	97.96	0.68
Pasolli et al. 2019	NielsenHB_2014__V1_UC26_4__bin.31	2.79126	2.8693	55.6	2472	Amuc I	human feces	ESP	EUROPE	Yes	Yes	100	97.28	0
Pasolli et al. 2019	NielsenHB_2014__V1_UC36_0__bin.15	2.61674	2.77786	55.62	2385	Amuc I	human feces	ESP	EUROPE	Yes	No	0	94.2	1.36
Pasolli et al. 2019	NielsenHB_2014__V1_UC51_0__bin.19	2.53437	2.68842	55.69	2362	Amuc I	human feces	ESP	EUROPE	Yes	No	0	94.27	1.36
Pasolli et al. 2019	NielsenHB_2014__V1_UC52_1__bin.44	2.73883	2.83523	55.4	2379	Amuc I	human feces	ESP	EUROPE	Yes	No	0	96.6	0
Pasolli et al. 2019	NielsenHB_2014__V1_UC55_4__bin.9	2.64964	2.70482	55.83	2283	Amuc I	human feces	ESP	EUROPE	Yes	No	0	97.96	0
Pasolli et al. 2019	QinJ_2012__CON-001__bin.28	2.73368	2.79061	55.39	2354	Amuc I	human feces	CHN	ASIA	No	No	0	97.96	0
Pasolli et al. 2019	QinJ_2012__CON-005__bin.7	3.05191	3.19304	57.95	2617	Amuc II	human feces	CHN	ASIA	No	No	0	95.58	0.68
Pasolli et al. 2019	QinJ_2012__CON-036__bin.7	2.53552	2.64723	55.85	2232	Amuc I	human feces	CHN	ASIA	No	Yes	100	95.78	1.59
Pasolli et al. 2019	QinJ_2012__CON-041__bin.14	2.89326	3.13056	57.61	2594	Amuc II	human feces	CHN	ASIA	No	No	0	92.42	1.7
Pasolli et al. 2019	QinJ_2012__CON-058__bin.7	2.64815	2.70329	55.57	2255	Amuc I	human feces	CHN	ASIA	No	No	0	97.96	0
Pasolli et al. 2019	QinJ_2012__CON-073__bin.5	2.77727	2.83511	55.28	2379	Amuc I	human feces	CHN	ASIA	No	No	0	97.96	0
Pasolli et al. 2019	QinJ_2012__CON-098__bin.21	2.70256	2.79768	55.69	2372	Amuc I	human feces	CHN	ASIA	No	No	0	96.6	0.68
Pasolli et al. 2019	QinJ_2012__DLF009__bin.19	2.74905	2.8063	55.58	2390	Amuc I	human feces	CHN	ASIA	No	No	0	97.96	0
Pasolli et al. 2019	QinJ_2012__DLM001__bin.5	3.01214	3.17469	52.15	2563	Akk sp. V	human feces	CHN	ASIA	No	No	0	94.88	3.4
Pasolli et al. 2019	QinJ_2012__DLM017__bin.27	2.71544	2.77199	55.4	2363	Amuc I	human feces	CHN	ASIA	No	No	0	97.96	0
Pasolli et al. 2019	QinJ_2012__DLM019__bin.22	2.46378	2.59618	55.86	2247	Amuc I	human feces	CHN	ASIA	No	No	0	94.9	1.25
Pasolli et al. 2019	QinJ_2012__DLM028__bin.19	2.68491	2.74082	55.61	2320	Amuc I	human feces	CHN	ASIA	No	No	0	97.96	0
Pasolli et al. 2019	QinJ_2012__DOM019__bin.8	2.75033	2.8076	55.62	2407	Amuc I	human feces	CHN	ASIA	No	Yes	82	97.96	0
Pasolli et al. 2019	QinJ_2012__NOF008__bin.30	2.75037	2.95104	58.49	2388	Amuc III	human feces	CHN	ASIA	No	Yes	99.01	93.2	0
Pasolli et al. 2019	QinJ_2012__NOM019__bin.12	2.64197	2.80583	55.59	2395	Amuc I	human feces	CHN	ASIA	No	Yes	99.87	94.16	0
Pasolli et al. 2019	QinJ_2012__T2D-012__bin.2	2.64597	2.70107	55.68	2278	Amuc I	human feces	CHN	ASIA	No	No	0	97.96	0
Pasolli et al. 2019	QinJ_2012__T2D-036__bin.36	2.74263	2.79974	55.41	2373	Amuc I	human feces	CHN	ASIA	No	No	0	97.96	0
Pasolli et al. 2019	QinJ_2012__T2D-047__bin.2	2.65878	2.73312	55.49	2334	Amuc I	human feces	CHN	ASIA	No	No	0	97.28	0.68
Pasolli et al. 2019	QinJ_2012__T2D-049__bin.17	2.69787	2.79283	55.54	2343	Amuc I	human feces	CHN	ASIA	No	No	0	96.6	0.68
Pasolli et al. 2019	QinJ_2012__T2D-050__bin.27	2.71015	2.76659	55.41	2356	Amuc I	human feces	CHN	ASIA	No	No	0	97.96	0
Pasolli et al. 2019	QinJ_2012__T2D-051__bin.42	2.5961	2.69696	55.64	2257	Amuc I	human feces	CHN	ASIA	No	No	0	96.26	0
Pasolli et al. 2019	QinJ_2012__T2D-059__bin.25	3.04472	3.10812	52.01	2484	Akk sp. V	human feces	CHN	ASIA	No	No	0	97.96	1.36
Pasolli et al. 2019	QinJ_2012__T2D-064__bin.9	2.62326	2.71559	55.5	2259	Amuc I	human feces	CHN	ASIA	No	No	0	96.6	0.68
Pasolli et al. 2019	QinJ_2012__T2D-072__bin.10	2.61712	2.67162	55.45	2257	Amuc I	human feces	CHN	ASIA	No	No	0	97.96	0.68
Pasolli et al. 2019	QinJ_2012__T2D-075__bin.11	3.1453	3.2108	57.91	2639	Amuc II	human feces	CHN	ASIA	No	No	0	97.96	1.36
Pasolli et al. 2019	QinJ_2012__T2D-095__bin.47	2.67738	2.75224	55.65	2315	Amuc I	human feces	CHN	ASIA	No	No	0	97.28	0.68
Pasolli et al. 2019	QinN_2014__HD-11__bin.3	2.71718	2.77377	55.54	2349	Amuc I	human feces	CHN	ASIA	No	No	0	97.96	0.68
Pasolli et al. 2019	QinN_2014__HD-18__bin.21	2.70862	2.80395	55.64	2362	Amuc I	human feces	CHN	ASIA	No	No	0	96.6	0.68
Pasolli et al. 2019	QinN_2014__HD-27__bin.19	3.00386	3.14277	58	2535	Amuc II	human feces	CHN	ASIA	No	No	0	95.58	1.36
Pasolli et al. 2019	QinN_2014__HD-36__bin.14	2.75221	2.80952	55.51	2383	Amuc I	human feces	CHN	ASIA	No	No	0	97.96	0.68
Pasolli et al. 2019	QinN_2014__HD-37__bin.21	2.75764	2.81507	55.45	2412	Amuc I	human feces	CHN	ASIA	No	No	0	97.96	0
Pasolli et al. 2019	QinN_2014__HD-55__bin.45	2.58607	2.73861	55.78	2289	Amuc I	human feces	CHN	ASIA	No	Yes	100	94.43	1.53
Pasolli et al. 2019	QinN_2014__HD-81__bin.27	2.3695	2.60987	55.88	2304	Amuc I	human feces	CHN	ASIA	No	No	0	90.79	1.4
Pasolli et al. 2019	QinN_2014__HD-9__bin.30	2.69789	2.75408	55.52	2322	Amuc I	human feces	CHN	ASIA	No	No	0	97.96	0
Pasolli et al. 2019	QinN_2014__HV-7__bin.4	2.63317	2.7068	55.41	2287	Amuc I	human feces	CHN	ASIA	No	No	0	97.28	0
Pasolli et al. 2019	QinN_2014__LD-22__bin.38	2.65417	2.70944	55.56	2274	Amuc I	human feces	CHN	ASIA	No	No	0	97.96	0
Pasolli et al. 2019	QinN_2014__LD-30__bin.24	2.77257	2.83031	55.59	2414	Amuc I	human feces	CHN	ASIA	No	No	0	97.96	0
Pasolli et al. 2019	QinN_2014__LD-35__bin.63	2.8136	2.87219	55.46	2457	Amuc I	human feces	CHN	ASIA	No	No	0	97.96	0.68
Pasolli et al. 2019	QinN_2014__LD-43__bin.32	2.72945	2.82551	55.59	2380	Amuc I	human feces	CHN	ASIA	No	No	0	96.6	0.68
Pasolli et al. 2019	QinN_2014__LD-52__bin.5	2.42779	2.6856	55.77	2241	Amuc I	human feces	CHN	ASIA	No	No	0	90.4	0.68
Pasolli et al. 2019	QinN_2014__LD-6__bin.43	2.48466	2.71696	55.57	2341	Amuc I	human feces	CHN	ASIA	No	No	0	91.45	2.04
Pasolli et al. 2019	QinN_2014__LD-83__bin.16	2.67363	2.72931	55.36	2301	Amuc I	human feces	CHN	ASIA	No	Yes	100	97.96	0
Pasolli et al. 2019	QinN_2014__LV-22__bin.9	3.10346	3.16809	57.77	2602	Amuc II	human feces	CHN	ASIA	No	No	0	97.96	1.36
Pasolli et al. 2019	LiuW_2016__SRR3993035__bin.51	2.99479	3.07853	58.27	2525	Amuc II	human feces	MNG	ASIA	No	Yes	99.78	97.28	0.68
Pasolli et al. 2019	RaymondF_2016__P13E0__bin.29	3.11477	3.17964	56.62	2648	Amuc IV	human feces	CAN	NORTH AMERICA	Yes	No	0	97.96	0.68
Pasolli et al. 2019	RaymondF_2016__P13E7__bin.1	2.72118	2.87773	57.75	2412	Amuc IV	human feces	CAN	NORTH AMERICA	Yes	No	0	94.56	0
Pasolli et al. 2019	RaymondF_2016__P13E90__bin.45	3.05793	3.12161	56.77	2601	Amuc IV	human feces	CAN	NORTH AMERICA	Yes	No	0	97.96	0.68
Pasolli et al. 2019	RaymondF_2016__P15E7__bin.21	2.97745	3.10409	56.85	2507	Amuc IV	human feces	CAN	NORTH AMERICA	Yes	No	0	95.92	0
Pasolli et al. 2019	RaymondF_2016__P17E90__bin.75	2.76986	2.82755	55.63	2379	Amuc I	human feces	CAN	NORTH AMERICA	Yes	No	0	97.96	0
Pasolli et al. 2019	RaymondF_2016__P18E0__bin.81	2.69646	2.75261	55.34	2326	Amuc I	human feces	CAN	NORTH AMERICA	Yes	No	0	97.96	0
Pasolli et al. 2019	RaymondF_2016__P19E0__bin.102	2.70324	2.75954	55.35	2330	Amuc I	human feces	CAN	NORTH AMERICA	Yes	No	0	97.96	0
Pasolli et al. 2019	RaymondF_2016__P19E7__bin.74	2.67764	2.7334	55.44	2311	Amuc I	human feces	CAN	NORTH AMERICA	Yes	No	0	97.96	0
Pasolli et al. 2019	RaymondF_2016__P19E90__bin.58	2.69469	2.75081	55.32	2324	Amuc I	human feces	CAN	NORTH AMERICA	Yes	No	0	97.96	0
Pasolli et al. 2019	RaymondF_2016__P1E0__bin.60	3.09368	3.1691	58.28	2604	Amuc II	human feces	CAN	NORTH AMERICA	Yes	No	0	97.62	1.36
Pasolli et al. 2019	RaymondF_2016__P1E7__bin.30	3.23174	3.29904	57.79	2752	Amuc II	human feces	CAN	NORTH AMERICA	Yes	Yes	98.92	97.96	0.68
Pasolli et al. 2019	RaymondF_2016__P21E0__bin.13	2.67172	2.76576	55.47	2274	Amuc I	human feces	CAN	NORTH AMERICA	Yes	No	0	96.6	0
Pasolli et al. 2019	RaymondF_2016__P21E7__bin.34	2.70672	2.76309	55.41	2316	Amuc I	human feces	CAN	NORTH AMERICA	Yes	No	0	97.96	0
Pasolli et al. 2019	RaymondF_2016__P21E90__bin.30	2.73194	2.78883	55.32	2331	Amuc I	human feces	CAN	NORTH AMERICA	Yes	No	0	97.96	0
Pasolli et al. 2019	RaymondF_2016__P23C0__bin.20	2.99387	3.05621	56.86	2507	Amuc IV	human feces	CAN	NORTH AMERICA	Yes	No	0	97.96	0
Pasolli et al. 2019	RaymondF_2016__P23C7__bin.31	2.89969	2.98077	57.04	2423	Amuc IV	human feces	CAN	NORTH AMERICA	Yes	No	0	97.28	0
Pasolli et al. 2019	RaymondF_2016__P25C90__bin.10	2.70103	2.75728	55.56	2330	Amuc I	human feces	CAN	NORTH AMERICA	Yes	No	0	97.96	0.68
Pasolli et al. 2019	RaymondF_2016__P2E0__bin.59	2.50844	2.56068	56.18	2151	Amuc I	human feces	CAN	NORTH AMERICA	Yes	No	0	97.96	0
Pasolli et al. 2019	RaymondF_2016__P4E7__bin.7	3.0475	3.1659	56.9	2578	Amuc IV	human feces	CAN	NORTH AMERICA	Yes	Yes	98.21	96.26	0
Pasolli et al. 2019	RaymondF_2016__P7C0__bin.76	2.82934	2.88826	55.62	2410	Amuc I	human feces	CAN	NORTH AMERICA	Yes	No	0	97.96	0
Pasolli et al. 2019	RaymondF_2016__P7C7__bin.62	2.76392	2.88149	55.67	2355	Amuc I	human feces	CAN	NORTH AMERICA	Yes	Yes	99.87	95.92	0
Pasolli et al. 2019	RaymondF_2016__P7C90__bin.25	2.73138	2.80775	55.61	2328	Amuc I	human feces	CAN	NORTH AMERICA	Yes	Yes	99.92	97.28	0
Pasolli et al. 2019	SchirmerM_2016__G88741__bin.13	2.84696	3.0452	58.35	2394	Amuc II	human feces	NLD	EUROPE	Yes	Yes	99.2	93.49	1.7
Pasolli et al. 2019	SchirmerM_2016__G88745__bin.20	2.71358	2.77405	55.55	2392	Amuc I	human feces	NLD	EUROPE	Yes	No	0	97.82	1.7
Pasolli et al. 2019	SchirmerM_2016__G88773__bin.11	2.74452	2.87143	55.77	2400	Amuc I	human feces	NLD	EUROPE	Yes	No	0	95.58	0
Pasolli et al. 2019	SchirmerM_2016__G88778__bin.16	2.46421	2.60846	55.99	2197	Amuc I	human feces	NLD	EUROPE	Yes	No	0	94.47	0.68
Pasolli et al. 2019	SchirmerM_2016__G88801__bin.20	2.71361	2.78948	55.62	2392	Amuc I	human feces	NLD	EUROPE	Yes	No	0	97.28	0.68
Pasolli et al. 2019	SchirmerM_2016__G88811__bin.16	2.62696	2.77808	55.83	2226	Amuc I	human feces	NLD	EUROPE	Yes	Yes	99.87	94.56	0
Pasolli et al. 2019	SchirmerM_2016__G88828__bin.1	2.58711	2.76578	55.79	2412	Amuc I	human feces	NLD	EUROPE	Yes	Yes	99.93	93.54	0.91
Pasolli et al. 2019	SchirmerM_2016__G88837__bin.1	2.60554	2.67372	55.92	2342	Amuc I	human feces	NLD	EUROPE	Yes	No	0	97.45	0.68
Pasolli et al. 2019	SchirmerM_2016__G88851__bin.4	2.63145	2.74338	55.9	2322	Amuc I	human feces	NLD	EUROPE	Yes	No	0	95.92	0
Pasolli et al. 2019	SchirmerM_2016__G88869__bin.5	2.62192	2.83758	55.75	2370	Amuc I	human feces	NLD	EUROPE	Yes	No	0	92.4	0
Pasolli et al. 2019	SchirmerM_2016__G88881__bin.6	2.63464	2.79035	55.6	2391	Amuc I	human feces	NLD	EUROPE	Yes	Yes	99.93	94.42	2.08
Pasolli et al. 2019	SchirmerM_2016__G88896__bin.6	2.6222	2.67681	55.66	2324	Amuc I	human feces	NLD	EUROPE	Yes	No	0	97.96	0
Pasolli et al. 2019	SchirmerM_2016__G88898__bin.11	2.5391	2.60233	55.93	2298	Amuc I	human feces	NLD	EUROPE	Yes	No	0	97.57	0
Pasolli et al. 2019	SchirmerM_2016__G88939__bin.33	2.46397	2.64148	55.99	2261	Amuc I	human feces	NLD	EUROPE	Yes	No	0	93.28	0.68
Pasolli et al. 2019	SchirmerM_2016__G88944__bin.11	2.70015	2.87006	55.65	2381	Amuc I	human feces	NLD	EUROPE	Yes	No	0	94.08	0.68
Pasolli et al. 2019	SchirmerM_2016__G89000__bin.17	2.92527	3.0497	58.23	2464	Amuc II	human feces	NLD	EUROPE	Yes	No	0	95.92	0.68
Pasolli et al. 2019	SchirmerM_2016__G89002__bin.21	2.69889	2.81369	55.7	2346	Amuc I	human feces	NLD	EUROPE	Yes	Yes	100	95.92	0.68
Pasolli et al. 2019	SchirmerM_2016__G89006__bin.12	2.56449	2.67832	55.85	2305	Amuc I	human feces	NLD	EUROPE	Yes	Yes	100	95.75	1.59
Pasolli et al. 2019	SchirmerM_2016__G89039__bin.3	2.70583	2.76218	55.8	2364	Amuc I	human feces	NLD	EUROPE	Yes	Yes	100	97.96	0
Pasolli et al. 2019	SchirmerM_2016__G89043__bin.18	2.79392	2.91276	55.75	2458	Amuc I	human feces	NLD	EUROPE	Yes	Yes	100	95.92	0
Pasolli et al. 2019	SchirmerM_2016__G89069__bin.16	2.62584	2.71826	55.71	2310	Amuc I	human feces	NLD	EUROPE	Yes	Yes	99.93	96.6	0.34
Pasolli et al. 2019	SchirmerM_2016__G89083__bin.16	2.51093	2.75442	56.17	2205	Amuc I	human feces	NLD	EUROPE	Yes	No	0	91.16	0
Pasolli et al. 2019	SchirmerM_2016__G89085__bin.25	2.88985	3.12349	58.52	2525	Amuc II	human feces	NLD	EUROPE	Yes	No	0	92.52	0.37
Pasolli et al. 2019	SchirmerM_2016__G89089__bin.12	2.99949	3.12707	58.24	2519	Amuc II	human feces	NLD	EUROPE	Yes	Yes	99.53	95.92	0.34
Pasolli et al. 2019	SchirmerM_2016__G89114__bin.24	2.57459	2.65888	55.83	2246	Amuc I	human feces	NLD	EUROPE	Yes	No	0	96.83	0
Pasolli et al. 2019	SchirmerM_2016__G89166__bin.7	2.65834	2.73267	55.44	2319	Amuc I	human feces	NLD	EUROPE	Yes	Yes	100	97.28	0
Pasolli et al. 2019	SchirmerM_2016__G89178__bin.21	2.68882	2.764	55.5	2331	Amuc I	human feces	NLD	EUROPE	Yes	Yes	99.92	97.28	0.68
Pasolli et al. 2019	SchirmerM_2016__G89185__bin.15	2.44005	2.59001	55.69	2284	Amuc I	human feces	NLD	EUROPE	Yes	No	0	94.21	0.72
Pasolli et al. 2019	SchirmerM_2016__G89187__bin.15	2.58454	2.65681	55.7	2319	Amuc I	human feces	NLD	EUROPE	Yes	Yes	99.8	97.28	1.36
Pasolli et al. 2019	SchirmerM_2016__G89190__bin.11	2.74479	2.8414	55.7	2424	Amuc I	human feces	NLD	EUROPE	Yes	No	0	96.6	0
Pasolli et al. 2019	SchirmerM_2016__G89195__bin.4	2.60012	2.71071	55.74	2249	Amuc I	human feces	NLD	EUROPE	Yes	Yes	100	95.92	0
Pasolli et al. 2019	SchirmerM_2016__G89266__bin.8	2.55714	2.712	55.74	2371	Amuc I	human feces	NLD	EUROPE	Yes	No	0	94.29	0.14
Pasolli et al. 2019	SchirmerM_2016__G89268__bin.18	2.7196	2.80545	55.55	2390	Amuc I	human feces	NLD	EUROPE	Yes	Yes	99.93	96.94	0
Pasolli et al. 2019	SchirmerM_2016__G89273__bin.11	2.67907	2.73486	55.63	2325	Amuc I	human feces	NLD	EUROPE	Yes	Yes	99.92	97.96	0
Pasolli et al. 2019	VatanenT_2016__G69146__bin.2	2.58786	2.76658	55.9	2260	Amuc I	human feces	RUS	EUROPE	Yes	No	0	93.54	0.68
Pasolli et al. 2019	VatanenT_2016__G69152__bin.4	2.75814	2.85522	55.62	2433	Amuc I	human feces	EST	EUROPE	Yes	No	0	96.6	1.53
Pasolli et al. 2019	VatanenT_2016__G69189__bin.8	3.03417	3.18582	58.26	2557	Amuc II	human feces	RUS	EUROPE	Yes	Yes	99.2	95.24	1.02
Pasolli et al. 2019	VatanenT_2016__G69221__bin.2	2.71621	2.83352	55.62	2403	Amuc I	human feces	RUS	EUROPE	Yes	No	0	95.86	0.17
Pasolli et al. 2019	VatanenT_2016__G78488__bin.3	2.9592	3.03135	57.1	2513	Amuc IV	human feces	FIN	EUROPE	Yes	No	0	97.62	0.68
Pasolli et al. 2019	VatanenT_2016__G78500__bin.2	2.77786	2.83571	55.48	2411	Amuc I	human feces	RUS	EUROPE	Yes	No	0	97.96	0
Pasolli et al. 2019	VatanenT_2016__G78505__bin.12	2.69833	2.83319	55.57	2359	Amuc I	human feces	RUS	EUROPE	Yes	No	0	95.24	0
Pasolli et al. 2019	VatanenT_2016__G78507__bin.13	2.82341	2.8822	55.46	2460	Amuc I	human feces	EST	EUROPE	Yes	No	0	97.96	0
Pasolli et al. 2019	VatanenT_2016__G78524__bin.9	2.93138	3.10002	58.31	2480	Amuc II	human feces	FIN	EUROPE	Yes	No	0	94.56	0.34
Pasolli et al. 2019	VatanenT_2016__G78537__bin.1	2.58667	2.73635	55.64	2340	Amuc I	human feces	RUS	EUROPE	Yes	No	0	94.53	0
Pasolli et al. 2019	VatanenT_2016__G78562__bin.5	2.64764	2.70278	55.71	2299	Amuc I	human feces	RUS	EUROPE	Yes	No	0	97.96	0
Pasolli et al. 2019	VatanenT_2016__G78609__bin.5	2.71002	2.82529	55.4	2366	Amuc I	human feces	FIN	EUROPE	Yes	No	0	95.92	0
Pasolli et al. 2019	VatanenT_2016__G78629__bin.8	2.57057	2.64871	55.83	2338	Amuc I	human feces	FIN	EUROPE	Yes	No	0	97.05	0.68
Pasolli et al. 2019	VatanenT_2016__G78636__bin.1	2.48374	2.73058	55.65	2387	Amuc I	human feces	RUS	EUROPE	Yes	No	0	90.96	1.39
Pasolli et al. 2019	VatanenT_2016__G78666__bin.4	2.60711	2.69888	55.4	2264	Amuc I	human feces	EST	EUROPE	Yes	No	0	96.6	0
Pasolli et al. 2019	VatanenT_2016__G78714__bin.2	2.83845	3.10213	58.36	2365	Amuc II	human feces	EST	EUROPE	Yes	No	0	91.5	2.38
Pasolli et al. 2019	VatanenT_2016__G78741__bin.6	2.70562	2.78127	55.6	2386	Amuc I	human feces	RUS	EUROPE	Yes	No	0	97.28	1.4
Pasolli et al. 2019	VatanenT_2016__G78787__bin.4	2.52652	2.66146	55.93	2262	Amuc I	human feces	RUS	EUROPE	Yes	No	0	94.93	0.68
Pasolli et al. 2019	VatanenT_2016__G78824__bin.3	2.66172	2.77494	55.83	2426	Amuc I	human feces	EST	EUROPE	Yes	No	0	95.92	1.7
Pasolli et al. 2019	VatanenT_2016__G78844__bin.8	2.61129	2.78508	55.61	2458	Amuc I	human feces	RUS	EUROPE	Yes	Yes	99.92	93.76	2.38
Pasolli et al. 2019	VatanenT_2016__G78876__bin.5	2.69907	2.75528	55.56	2337	Amuc I	human feces	FIN	EUROPE	Yes	Yes	99.93	97.96	0
Pasolli et al. 2019	VatanenT_2016__G78881__bin.1	3.17405	3.2628	57.82	2717	Amuc II	human feces	RUS	EUROPE	Yes	No	0	97.28	1.36
Pasolli et al. 2019	VatanenT_2016__G78889__bin.19	2.64495	2.70003	55.71	2277	Amuc I	human feces	EST	EUROPE	Yes	No	0	97.96	0.68
Pasolli et al. 2019	VatanenT_2016__G78892__bin.1	2.46797	2.66318	55.42	2293	Amuc I	human feces	RUS	EUROPE	Yes	No	0	92.67	1.36
Pasolli et al. 2019	VatanenT_2016__G78897__bin.11	2.66355	2.7613	55.59	2328	Amuc I	human feces	RUS	EUROPE	Yes	No	0	96.46	0
Pasolli et al. 2019	VatanenT_2016__G78910__bin.1	3.07235	3.15825	58.02	2581	Amuc II	human feces	FIN	EUROPE	Yes	No	0	97.28	0.34
Pasolli et al. 2019	VatanenT_2016__G78913__bin.5	2.77706	2.8547	55.63	2438	Amuc I	human feces	FIN	EUROPE	Yes	No	0	97.28	0.68
Pasolli et al. 2019	VatanenT_2016__G80274__bin.2	2.37711	2.62897	56.17	2176	Amuc I	human feces	FIN	EUROPE	Yes	No	0	90.42	0.72
Pasolli et al. 2019	VatanenT_2016__G80276__bin.6	2.54741	2.68912	55.82	2346	Amuc I	human feces	FIN	EUROPE	Yes	Yes	99.86	94.73	2.04
Pasolli et al. 2019	VatanenT_2016__G80280__bin.3	3.08279	3.16898	58.12	2607	Amuc II	human feces	RUS	EUROPE	Yes	No	0	97.28	0.68
Pasolli et al. 2019	VatanenT_2016__G80281__bin.2	3.01107	3.13915	58.17	2541	Amuc II	human feces	EST	EUROPE	Yes	No	0	95.92	1.7
Pasolli et al. 2019	VatanenT_2016__G80283__bin.9	2.71421	2.79989	55.57	2363	Amuc I	human feces	FIN	EUROPE	Yes	Yes	99.93	96.94	0
Pasolli et al. 2019	VatanenT_2016__G80287__bin.11	2.60145	2.73548	55.85	2292	Amuc I	human feces	RUS	EUROPE	Yes	No	0	95.1	0.04
Pasolli et al. 2019	VatanenT_2016__G80288__bin.9	2.60131	2.71196	55.79	2319	Amuc I	human feces	FIN	EUROPE	Yes	No	0	95.92	0.68
Pasolli et al. 2019	VatanenT_2016__G80295__bin.10	3.00747	3.12432	58.34	2576	Amuc II	human feces	RUS	EUROPE	Yes	Yes	99.2	96.26	1.02
Pasolli et al. 2019	VatanenT_2016__G80296__bin.12	2.71438	2.91242	55.59	2334	Amuc I	human feces	FIN	EUROPE	Yes	Yes	100	93.2	0
Pasolli et al. 2019	VatanenT_2016__G80313__bin.18	2.69723	2.77264	55.54	2433	Amuc I	human feces	RUS	EUROPE	Yes	No	0	97.28	0.34
Pasolli et al. 2019	VatanenT_2016__G80317__bin.6	2.88252	2.968	58.32	2484	Amuc II	human feces	RUS	EUROPE	Yes	No	0	97.12	1.1
Pasolli et al. 2019	VatanenT_2016__G80321__bin.5	2.51817	2.66304	55.95	2181	Amuc I	human feces	RUS	EUROPE	Yes	No	0	94.56	0
Pasolli et al. 2019	VatanenT_2016__G80322__bin.9	2.62079	2.71303	55.48	2288	Amuc I	human feces	FIN	EUROPE	Yes	No	0	96.6	0.68
Pasolli et al. 2019	VatanenT_2016__G80323__bin.15	2.70394	2.79911	55.84	2450	Amuc I	human feces	RUS	EUROPE	Yes	Yes	99.87	96.6	0
Pasolli et al. 2019	VatanenT_2016__G80327__bin.11	3.01721	3.13444	58.16	2519	Amuc II	human feces	RUS	EUROPE	Yes	No	0	96.26	1.02
Pasolli et al. 2019	VatanenT_2016__G80328__bin.10	2.60718	2.72035	55.68	2398	Amuc I	human feces	FIN	EUROPE	Yes	No	0	95.84	1.02
Pasolli et al. 2019	VatanenT_2016__G80331__bin.2	3.0231	3.1896	57.81	2698	Amuc II	human feces	FIN	EUROPE	Yes	No	0	94.78	2.21
Pasolli et al. 2019	VatanenT_2016__G80333__bin.10	2.59673	2.76602	55.78	2274	Amuc I	human feces	RUS	EUROPE	Yes	No	0	93.88	0
Pasolli et al. 2019	VatanenT_2016__G80338__bin.8	3.06802	3.15024	57.93	2612	Amuc II	human feces	EST	EUROPE	Yes	No	0	97.39	1.02
Pasolli et al. 2019	VatanenT_2016__G80342__bin.3	3.03974	3.12474	58.04	2546	Amuc II	human feces	RUS	EUROPE	Yes	No	0	97.28	1.02
Pasolli et al. 2019	VatanenT_2016__G80346__bin.14	2.79002	2.88822	55.26	2389	Amuc I	human feces	FIN	EUROPE	Yes	No	0	96.6	0
Pasolli et al. 2019	VatanenT_2016__G80347__bin.1	3.13638	3.22739	57.86	2685	Amuc II	human feces	FIN	EUROPE	Yes	No	0	97.18	0
Pasolli et al. 2019	VatanenT_2016__G80356__bin.7	2.70567	2.76202	55.64	2322	Amuc I	human feces	FIN	EUROPE	Yes	No	0	97.96	0
Pasolli et al. 2019	VatanenT_2016__G80364__bin.3	2.50529	2.65983	56.07	2260	Amuc I	human feces	RUS	EUROPE	Yes	Yes	100	94.19	0.72
Pasolli et al. 2019	VatanenT_2016__G80373__bin.5	2.55985	2.67823	55.79	2258	Amuc I	human feces	EST	EUROPE	Yes	No	0	95.58	0.68
Pasolli et al. 2019	VatanenT_2016__G80374__bin.24	2.87742	3.01553	58.33	2530	Amuc II	human feces	FIN	EUROPE	Yes	No	0	95.42	1.7
Pasolli et al. 2019	VatanenT_2016__G80381__bin.8	2.5465	2.70215	55.67	2320	Amuc I	human feces	EST	EUROPE	Yes	No	0	94.24	0
Pasolli et al. 2019	VatanenT_2016__G80383__bin.13	2.73568	2.84196	55.55	2364	Amuc I	human feces	RUS	EUROPE	Yes	No	0	96.26	0
Pasolli et al. 2019	VatanenT_2016__G80389__bin.9	2.70851	2.78825	55.64	2397	Amuc I	human feces	RUS	EUROPE	Yes	No	0	97.14	0
Pasolli et al. 2019	VatanenT_2016__G80401__bin.13	2.72387	2.79028	55.57	2395	Amuc I	human feces	EST	EUROPE	Yes	Yes	99.93	97.62	0
Pasolli et al. 2019	VatanenT_2016__G80404__bin.8	2.57198	2.66251	55.87	2232	Amuc I	human feces	RUS	EUROPE	Yes	No	0	96.6	0
Pasolli et al. 2019	VatanenT_2016__G80413__bin.13	2.57309	2.66835	55.74	2303	Amuc I	human feces	RUS	EUROPE	Yes	No	0	96.43	2.04
Pasolli et al. 2019	VatanenT_2016__G80418__bin.7	2.62217	2.80326	55.85	2293	Amuc I	human feces	RUS	EUROPE	Yes	No	0	93.54	1.36
Pasolli et al. 2019	VatanenT_2016__G80444__bin.8	3.05017	3.13546	58.06	2568	Amuc II	human feces	FIN	EUROPE	Yes	No	0	97.28	1.7
Pasolli et al. 2019	VatanenT_2016__G80445__bin.8	2.66673	2.92918	58.63	2406	Amuc II	human feces	EST	EUROPE	Yes	No	0	91.04	1.7
Pasolli et al. 2019	VatanenT_2016__G80486__bin.10	2.52616	2.79566	55.72	2341	Amuc I	human feces	RUS	EUROPE	Yes	No	0	90.36	0.68
Pasolli et al. 2019	VatanenT_2016__G80487__bin.8	3.1455	3.21101	57.79	2671	Amuc II	human feces	EST	EUROPE	Yes	No	0	97.96	2.04
Pasolli et al. 2019	VatanenT_2016__G80488__bin.3	3.08176	3.16793	57.86	2596	Amuc II	human feces	EST	EUROPE	Yes	No	0	97.28	1.02
Pasolli et al. 2019	VatanenT_2016__G80494__bin.3	2.70243	2.8786	55.51	2371	Amuc I	human feces	RUS	EUROPE	Yes	No	0	93.88	0
Pasolli et al. 2019	VatanenT_2016__G80518__bin.13	2.68859	2.80295	55.62	2353	Amuc I	human feces	FIN	EUROPE	Yes	No	0	95.92	0
Pasolli et al. 2019	VatanenT_2016__G80533__bin.6	2.78723	2.84527	55.6	2430	Amuc I	human feces	FIN	EUROPE	Yes	No	0	97.96	0
Pasolli et al. 2019	VatanenT_2016__G80537__bin.1	2.66122	2.75488	55.75	2285	Amuc I	human feces	FIN	EUROPE	Yes	Yes	100	96.6	0.68
Pasolli et al. 2019	VatanenT_2016__G80610__bin.3	2.90912	2.9697	55.25	2574	Amuc I	human feces	FIN	EUROPE	Yes	Yes	99.79	97.96	0
Pasolli et al. 2019	VatanenT_2016__G80624__bin.1	2.63214	2.77009	55.83	2275	Amuc I	human feces	RUS	EUROPE	Yes	No	0	95.02	0.68
Pasolli et al. 2019	VincentC_2016__MM002.2__bin.4	2.62276	2.69609	55.83	2270	Amuc I	human feces	CAN	NORTH AMERICA	Yes	No	0	97.28	0
Pasolli et al. 2019	VincentC_2016__MM015.1__bin.1	2.73046	2.78732	55.38	2361	Amuc I	human feces	CAN	NORTH AMERICA	Yes	No	0	97.96	0
Pasolli et al. 2019	VincentC_2016__MM015.2__bin.6	2.6639	2.74487	55.58	2320	Amuc I	human feces	CAN	NORTH AMERICA	Yes	No	0	97.05	0.04
Pasolli et al. 2019	VincentC_2016__MM016.3__bin.14	2.59849	2.67115	55.82	2201	Amuc I	human feces	CAN	NORTH AMERICA	Yes	No	0	97.28	0
Pasolli et al. 2019	VincentC_2016__MM017__bin.23	2.58545	2.70332	55.8	2260	Amuc I	human feces	CAN	NORTH AMERICA	Yes	No	0	95.64	1.36
Pasolli et al. 2019	VincentC_2016__MM026.1__bin.3	2.93368	3.01571	58.13	2500	Amuc II	human feces	CAN	NORTH AMERICA	Yes	No	0	97.28	1.36
Pasolli et al. 2019	VincentC_2016__MM029.2__bin.15	2.62278	2.71509	55.44	2286	Amuc I	human feces	CAN	NORTH AMERICA	Yes	No	0	96.6	0.68
Pasolli et al. 2019	VincentC_2016__MM029.3__bin.14	2.67385	2.72953	55.49	2342	Amuc I	human feces	CAN	NORTH AMERICA	Yes	No	0	97.96	0
Pasolli et al. 2019	VincentC_2016__MM033.4__bin.17	2.8701	3.06013	57.3	2490	Amuc IV	human feces	CAN	NORTH AMERICA	Yes	No	0	93.79	2.04
Pasolli et al. 2019	VincentC_2016__MM034.2__bin.29	2.63617	2.70988	55.63	2327	Amuc I	human feces	CAN	NORTH AMERICA	Yes	No	0	97.28	0.14
Pasolli et al. 2019	VincentC_2016__MM037.1__bin.19	2.72694	2.80319	55.41	2336	Amuc I	human feces	CAN	NORTH AMERICA	Yes	No	0	97.28	0
Pasolli et al. 2019	VincentC_2016__MM049.2__bin.4	2.80937	2.92887	55.44	2472	Amuc I	human feces	CAN	NORTH AMERICA	Yes	No	0	95.92	0
Pasolli et al. 2019	VincentC_2016__MM057.3__bin.4	2.90074	2.96114	57.26	2452	Amuc IV	human feces	CAN	NORTH AMERICA	Yes	No	0	97.96	0
Pasolli et al. 2019	VincentC_2016__MM059.2__bin.20	2.60434	2.82405	55.28	2263	Amuc I	human feces	CAN	NORTH AMERICA	Yes	No	0	92.22	0
Pasolli et al. 2019	VincentC_2016__MM064.2__bin.3	2.5919	2.64588	55.49	2229	Amuc I	human feces	CAN	NORTH AMERICA	Yes	No	0	97.96	0
Pasolli et al. 2019	VincentC_2016__MM068.1__bin.7	2.60979	2.70164	55.7	2250	Amuc I	human feces	CAN	NORTH AMERICA	Yes	No	0	96.6	0
Pasolli et al. 2019	VincentC_2016__MM078__bin.32	2.80066	3.00791	57.46	2363	Amuc IV	human feces	CAN	NORTH AMERICA	Yes	No	0	93.11	0.68
Pasolli et al. 2019	VincentC_2016__MM079.1__bin.5	2.57386	2.72193	55.89	2205	Amuc I	human feces	CAN	NORTH AMERICA	Yes	No	0	94.56	0
Pasolli et al. 2019	VincentC_2016__MM079.2__bin.7	2.65996	2.71535	55.79	2291	Amuc I	human feces	CAN	NORTH AMERICA	Yes	No	0	97.96	0
Pasolli et al. 2019	VincentC_2016__MM083.1__bin.8	2.67853	2.73431	55.7	2349	Amuc I	human feces	CAN	NORTH AMERICA	Yes	No	0	97.96	0
Pasolli et al. 2019	VincentC_2016__MM086.5__bin.6	3.06346	3.12726	57.98	2615	Amuc II	human feces	CAN	NORTH AMERICA	Yes	No	0	97.96	1.7
Pasolli et al. 2019	VincentC_2016__MM090.2__bin.24	2.88632	2.94643	58.41	2405	Amuc II	human feces	CAN	NORTH AMERICA	Yes	No	0	97.96	0
Pasolli et al. 2019	VincentC_2016__MM098.1__bin.5	2.61668	2.75875	55.78	2272	Amuc I	human feces	CAN	NORTH AMERICA	Yes	No	0	94.85	0.82
Pasolli et al. 2019	VincentC_2016__MM098.3__bin.1	2.54572	2.65872	55.78	2207	Amuc I	human feces	CAN	NORTH AMERICA	Yes	No	0	95.75	0.68
Pasolli et al. 2019	VogtmannE_2016__MMRS11932626ST-27-0-0__bin.17	2.63009	2.76154	55.72	2290	Amuc I	human feces	USA	NORTH AMERICA	Yes	Yes	99.87	95.24	0
Pasolli et al. 2019	VogtmannE_2016__MMRS15137911ST-27-0-0__bin.38	2.7612	2.81871	55.5	2407	Amuc I	human feces	USA	NORTH AMERICA	Yes	No	0	97.96	0
Pasolli et al. 2019	VogtmannE_2016__MMRS20257302ST-27-0-0__bin.59	2.58115	2.65961	55.89	2214	Amuc I	human feces	USA	NORTH AMERICA	Yes	Yes	100	97.05	1.36
Pasolli et al. 2019	VogtmannE_2016__MMRS21365932ST-27-0-0__bin.58	3.17302	3.25038	57.85	2715	Amuc II	human feces	USA	NORTH AMERICA	Yes	No	0	97.62	0.68
Pasolli et al. 2019	VogtmannE_2016__MMRS25211151ST-27-0-0__bin.4	2.41359	2.58969	55.8	2078	Amuc I	human feces	USA	NORTH AMERICA	Yes	No	0	93.2	0
Pasolli et al. 2019	VogtmannE_2016__MMRS25641480ST-27-0-0__bin.5	3.14837	3.21393	55.9	2653	Amuc IV	human feces	USA	NORTH AMERICA	Yes	No	0	97.96	0.68
Pasolli et al. 2019	VogtmannE_2016__MMRS29805707ST-27-0-0__bin.6	2.87958	3.0417	57.2	2482	Amuc IV	human feces	USA	NORTH AMERICA	Yes	No	0	94.67	0.68
Pasolli et al. 2019	VogtmannE_2016__MMRS32573774ST-27-0-0__bin.42	3.0896	3.20964	57.98	2612	Amuc II	human feces	USA	NORTH AMERICA	Yes	No	0	96.26	0
Pasolli et al. 2019	VogtmannE_2016__MMRS40913371ST-27-0-0__bin.41	2.76867	2.82633	55.75	2383	Amuc I	human feces	USA	NORTH AMERICA	Yes	No	0	97.96	0
Pasolli et al. 2019	VogtmannE_2016__MMRS41266697ST-27-0-0__bin.18	2.59251	2.70278	55.96	2312	Amuc I	human feces	USA	NORTH AMERICA	Yes	No	0	95.92	0.68
Pasolli et al. 2019	VogtmannE_2016__MMRS41711735ST-27-0-0__bin.14	2.73266	2.9003	58.96	2378	Amuc II	human feces	USA	NORTH AMERICA	Yes	No	0	94.22	0
Pasolli et al. 2019	VogtmannE_2016__MMRS42570301ST-27-0-0__bin.1	2.70325	2.83835	55.66	2390	Amuc I	human feces	USA	NORTH AMERICA	Yes	No	0	95.24	0
Pasolli et al. 2019	VogtmannE_2016__MMRS42780924ST-27-0-0__bin.33	2.73094	2.80729	55.41	2360	Amuc I	human feces	USA	NORTH AMERICA	Yes	No	0	97.28	0
Pasolli et al. 2019	VogtmannE_2016__MMRS51307502ST-27-0-0__bin.23	2.50805	2.57818	56.54	2151	Amuc I	human feces	USA	NORTH AMERICA	Yes	No	0	97.28	0
Pasolli et al. 2019	VogtmannE_2016__MMRS51737257ST-27-0-0__bin.54	2.91912	3.06501	57.03	2453	Amuc IV	human feces	USA	NORTH AMERICA	Yes	No	0	95.24	0
Pasolli et al. 2019	VogtmannE_2016__MMRS57569834ST-27-0-0__bin.27	2.57419	2.68369	55.97	2203	Amuc I	human feces	USA	NORTH AMERICA	Yes	No	0	95.92	0
Pasolli et al. 2019	VogtmannE_2016__MMRS64281211ST-27-0-0__bin.23	3.19683	3.2634	57.85	2729	Amuc II	human feces	USA	NORTH AMERICA	Yes	No	0	97.96	0
Pasolli et al. 2019	VogtmannE_2016__MMRS64281551ST-27-0-0__bin.25	2.86776	2.98974	57.34	2412	Amuc IV	human feces	USA	NORTH AMERICA	Yes	No	0	95.92	1.02
Pasolli et al. 2019	VogtmannE_2016__MMRS65945127ST-27-0-0__bin.1	3.17357	3.23966	57.82	2702	Amuc II	human feces	USA	NORTH AMERICA	Yes	No	0	97.96	0.68
Pasolli et al. 2019	VogtmannE_2016__MMRS67096717ST-27-0-0__bin.44	2.63305	2.72572	55.66	2274	Amuc I	human feces	USA	NORTH AMERICA	Yes	No	0	96.6	0.68
Pasolli et al. 2019	VogtmannE_2016__MMRS71238091ST-27-0-0__bin.31	2.80064	2.85896	55.37	2468	Amuc I	human feces	USA	NORTH AMERICA	Yes	No	0	97.96	0
Pasolli et al. 2019	VogtmannE_2016__MMRS71762412ST-27-0-0__bin.54	2.79577	2.85399	55.52	2417	Amuc I	human feces	USA	NORTH AMERICA	Yes	No	0	97.96	0
Pasolli et al. 2019	VogtmannE_2016__MMRS77487595ST-27-0-0__bin.6	2.83403	2.93895	55.76	2436	Amuc I	human feces	USA	NORTH AMERICA	Yes	No	0	96.43	2.27
Pasolli et al. 2019	VogtmannE_2016__MMRS79893829ST-27-0-0__bin.9	2.65719	2.71253	55.95	2318	Amuc I	human feces	USA	NORTH AMERICA	Yes	No	0	97.96	1.59
Pasolli et al. 2019	VogtmannE_2016__MMRS80093644ST-27-0-0__bin.10	2.4428	2.68706	55.89	2340	Amuc I	human feces	USA	NORTH AMERICA	Yes	No	0	90.91	1.61
Pasolli et al. 2019	VogtmannE_2016__MMRS85548821ST-27-0-0__bin.32	2.60866	2.6816	55.84	2237	Amuc I	human feces	USA	NORTH AMERICA	Yes	No	0	97.28	1.36
Pasolli et al. 2019	VogtmannE_2016__MMRS86178473ST-27-0-0__bin.68	2.78284	2.84079	55.33	2386	Amuc I	human feces	USA	NORTH AMERICA	Yes	No	0	97.96	0
Pasolli et al. 2019	VogtmannE_2016__MMRS86958796ST-27-0-0__bin.2	2.76181	2.81933	55.47	2412	Amuc I	human feces	USA	NORTH AMERICA	Yes	No	0	97.96	0.68
Pasolli et al. 2019	VogtmannE_2016__MMRS87723283ST-27-0-0__bin.40	2.67462	2.74152	55.31	2307	Amuc I	human feces	USA	NORTH AMERICA	Yes	No	0	97.56	0
Pasolli et al. 2019	VogtmannE_2016__MMRS88581325ST-27-0-0__bin.53	2.79287	2.89117	55.45	2387	Amuc I	human feces	USA	NORTH AMERICA	Yes	No	0	96.6	0
Pasolli et al. 2019	VogtmannE_2016__MMRS92544445ST-27-0-0__bin.38	2.89646	3.11917	58.2	2407	Amuc II	human feces	USA	NORTH AMERICA	Yes	No	0	92.86	0.68
Pasolli et al. 2019	VogtmannE_2016__MMRS93508324ST-27-0-0__bin.31	2.74455	2.84115	55.62	2380	Amuc I	human feces	USA	NORTH AMERICA	Yes	No	0	96.6	0
Pasolli et al. 2019	VogtmannE_2016__MMRS93621581ST-27-0-0__bin.47	2.9329	3.06853	56.21	2491	Amuc IV	human feces	USA	NORTH AMERICA	Yes	No	0	95.58	0.68
Pasolli et al. 2019	VogtmannE_2016__MMRS94549160ST-27-0-0__bin.65	2.52142	2.59192	55.96	2225	Amuc I	human feces	USA	NORTH AMERICA	Yes	No	0	97.28	0.68
Pasolli et al. 2019	VogtmannE_2016__MMRS95277876ST-27-0-0__bin.16	2.58999	2.85713	55.78	2257	Amuc I	human feces	USA	NORTH AMERICA	Yes	No	0	90.65	0
Pasolli et al. 2019	VogtmannE_2016__MMRS96422329ST-27-0-0__bin.7	2.65224	2.75043	55.8	2259	Amuc I	human feces	USA	NORTH AMERICA	Yes	No	0	96.43	0
Pasolli et al. 2019	WenC_2017__N041__bin.32	2.61014	2.75041	55.55	2262	Amuc I	human feces	CHN	ASIA	No	No	0	94.9	0
Pasolli et al. 2019	WenC_2017__N235__bin.51	2.75223	2.92821	58.39	2457	Amuc II	human feces	CHN	ASIA	No	No	0	93.99	1.02
Pasolli et al. 2019	WenC_2017__N236__bin.19	3.04996	3.11348	57.92	2569	Amuc II	human feces	CHN	ASIA	No	No	0	97.96	0
Pasolli et al. 2019	WenC_2017__N288__bin.1	2.57156	2.64346	55.62	2182	Amuc I	human feces	CHN	ASIA	No	No	0	97.28	0
Pasolli et al. 2019	WenC_2017__RA011__bin.25	2.70339	2.75969	55.55	2385	Amuc I	human feces	CHN	ASIA	No	Yes	100	97.96	0
Pasolli et al. 2019	WenC_2017__RA029__bin.35	2.87423	2.93408	58.36	2401	Amuc II	human feces	CHN	ASIA	No	No	0	97.96	1.36
Pasolli et al. 2019	WenC_2017__RA030__bin.36	2.47238	2.68679	55.97	2165	Amuc I	human feces	CHN	ASIA	No	No	0	92.02	1.36
Pasolli et al. 2019	WenC_2017__RA051__bin.22	2.99651	3.1689	58.09	2541	Amuc II	human feces	CHN	ASIA	No	Yes	99.07	94.56	0.68
Pasolli et al. 2019	XieH_2016__YSZC12003_35366__bin.28	2.71971	2.77635	55.52	2359	Amuc I	human feces	GBR	EUROPE	Yes	No	0	97.96	0
Pasolli et al. 2019	XieH_2016__YSZC12003_35388__bin.3	2.73812	2.79514	55.54	2384	Amuc I	human feces	GBR	EUROPE	Yes	No	0	97.96	0
Pasolli et al. 2019	XieH_2016__YSZC12003_35505__bin.40	2.78919	2.84728	55.43	2429	Amuc I	human feces	GBR	EUROPE	Yes	No	0	97.96	0
Pasolli et al. 2019	XieH_2016__YSZC12003_35506__bin.11	2.7647	2.82227	55.41	2373	Amuc I	human feces	GBR	EUROPE	Yes	No	0	97.96	0
Pasolli et al. 2019	XieH_2016__YSZC12003_35512__bin.73	2.75157	2.86861	55.65	2405	Amuc I	human feces	GBR	EUROPE	Yes	No	0	95.92	0
Pasolli et al. 2019	XieH_2016__YSZC12003_35520__bin.91	2.62319	2.67782	55.68	2213	Amuc I	human feces	GBR	EUROPE	Yes	No	0	97.96	0
Pasolli et al. 2019	XieH_2016__YSZC12003_35523__bin.47	2.65197	2.74531	55.96	2309	Amuc I	human feces	GBR	EUROPE	Yes	No	0	96.6	0
Pasolli et al. 2019	XieH_2016__YSZC12003_35524__bin.47	3.02562	3.08863	58.06	2509	Amuc II	human feces	GBR	EUROPE	Yes	No	0	97.96	0
Pasolli et al. 2019	XieH_2016__YSZC12003_35542__bin.22	2.83769	2.99019	56.35	2549	Amuc IV	human feces	GBR	EUROPE	Yes	No	0	94.9	1.02
Pasolli et al. 2019	XieH_2016__YSZC12003_35549__bin.45	2.67797	2.73374	55.39	2302	Amuc I	human feces	GBR	EUROPE	Yes	No	0	97.96	0
Pasolli et al. 2019	XieH_2016__YSZC12003_35550__bin.59	2.76853	2.82619	55.38	2401	Amuc I	human feces	GBR	EUROPE	Yes	No	0	97.96	0
Pasolli et al. 2019	XieH_2016__YSZC12003_35561__bin.56	2.64095	2.69595	55.71	2247	Amuc I	human feces	GBR	EUROPE	Yes	No	0	97.96	0
Pasolli et al. 2019	XieH_2016__YSZC12003_35562__bin.24	2.69028	2.7463	55.64	2302	Amuc I	human feces	GBR	EUROPE	Yes	No	0	97.96	0
Pasolli et al. 2019	XieH_2016__YSZC12003_35563__bin.64	3.05873	3.12243	58	2565	Amuc II	human feces	GBR	EUROPE	Yes	No	0	97.96	0.68
Pasolli et al. 2019	XieH_2016__YSZC12003_35577__bin.33	2.70873	2.76514	55.51	2359	Amuc I	human feces	GBR	EUROPE	Yes	No	0	97.96	0
Pasolli et al. 2019	XieH_2016__YSZC12003_35578__bin.100	2.59487	2.66743	55.77	2228	Amuc I	human feces	GBR	EUROPE	Yes	No	0	97.28	0
Pasolli et al. 2019	XieH_2016__YSZC12003_35583__bin.69	3.0397	3.103	55.91	2599	Amuc IV	human feces	GBR	EUROPE	Yes	No	0	97.96	0.68
Pasolli et al. 2019	XieH_2016__YSZC12003_35629__bin.27	2.78771	2.84577	55.4	2404	Amuc I	human feces	GBR	EUROPE	Yes	No	0	97.96	0
Pasolli et al. 2019	XieH_2016__YSZC12003_35630__bin.5	2.73893	2.84682	55.55	2394	Amuc I	human feces	GBR	EUROPE	Yes	No	0	96.21	0.68
Pasolli et al. 2019	XieH_2016__YSZC12003_35636__bin.73	2.73893	2.79596	55.49	2345	Amuc I	human feces	GBR	EUROPE	Yes	No	0	97.96	0
Pasolli et al. 2019	XieH_2016__YSZC12003_35654__bin.47	3.12305	3.18808	57.96	2599	Amuc II	human feces	GBR	EUROPE	Yes	No	0	97.96	0
Pasolli et al. 2019	XieH_2016__YSZC12003_35657__bin.35	2.74278	2.83932	55.44	2403	Amuc I	human feces	GBR	EUROPE	Yes	No	0	96.6	0
Pasolli et al. 2019	XieH_2016__YSZC12003_35658__bin.1	2.46814	2.73145	55.79	2364	Amuc I	human feces	GBR	EUROPE	Yes	No	0	90.36	2.04
Pasolli et al. 2019	XieH_2016__YSZC12003_35665__bin.48	2.95992	3.02156	56.14	2508	Amuc IV	human feces	GBR	EUROPE	Yes	No	0	97.96	0
Pasolli et al. 2019	XieH_2016__YSZC12003_35666__bin.13	2.74151	2.838	55.76	2411	Amuc I	human feces	GBR	EUROPE	Yes	No	0	96.6	0
Pasolli et al. 2019	XieH_2016__YSZC12003_35697__bin.22	2.75531	2.83235	55.3	2397	Amuc I	human feces	GBR	EUROPE	Yes	No	0	97.28	0
Pasolli et al. 2019	XieH_2016__YSZC12003_35706__bin.33	2.65321	2.70847	55.71	2268	Amuc I	human feces	GBR	EUROPE	Yes	No	0	97.96	0
Pasolli et al. 2019	XieH_2016__YSZC12003_35708__bin.13	2.60132	2.6555	55.73	2203	Amuc I	human feces	GBR	EUROPE	Yes	No	0	97.96	0
Pasolli et al. 2019	XieH_2016__YSZC12003_35723__bin.12	3.01828	3.08114	58.05	2529	Amuc II	human feces	GBR	EUROPE	Yes	No	0	97.96	0
Pasolli et al. 2019	XieH_2016__YSZC12003_35733__bin.83	2.63162	2.76315	55.6	2330	Amuc I	human feces	GBR	EUROPE	Yes	No	0	95.24	0
Pasolli et al. 2019	XieH_2016__YSZC12003_35734__bin.38	2.94635	3.06083	57.98	2507	Amuc II	human feces	GBR	EUROPE	Yes	Yes	98.92	96.26	1.36
Pasolli et al. 2019	XieH_2016__YSZC12003_35739__bin.15	2.75303	2.99764	55.48	2365	Amuc I	human feces	GBR	EUROPE	Yes	No	0	91.84	0
Pasolli et al. 2019	XieH_2016__YSZC12003_35740__bin.117	2.57547	2.70419	55.8	2230	Amuc I	human feces	GBR	EUROPE	Yes	Yes	100	95.24	0
Pasolli et al. 2019	XieH_2016__YSZC12003_35742__bin.67	2.75858	2.81602	55.54	2442	Amuc I	human feces	GBR	EUROPE	Yes	No	0	97.96	0.68
Pasolli et al. 2019	XieH_2016__YSZC12003_35837__bin.48	2.7561	2.81349	55.51	2408	Amuc I	human feces	GBR	EUROPE	Yes	No	0	97.96	0
Pasolli et al. 2019	XieH_2016__YSZC12003_35980__bin.37	2.66784	2.76174	55.66	2294	Amuc I	human feces	GBR	EUROPE	Yes	No	0	96.6	0
Pasolli et al. 2019	XieH_2016__YSZC12003_35989__bin.6	2.73733	2.79434	55.58	2383	Amuc I	human feces	GBR	EUROPE	Yes	Yes	100	97.96	0
Pasolli et al. 2019	XieH_2016__YSZC12003_35990__bin.46	2.80826	2.86674	55.46	2452	Amuc I	human feces	GBR	EUROPE	Yes	No	0	97.96	0
Pasolli et al. 2019	XieH_2016__YSZC12003_35991__bin.93	2.60429	2.6771	55.75	2233	Amuc I	human feces	GBR	EUROPE	Yes	No	0	97.28	0
Pasolli et al. 2019	XieH_2016__YSZC12003_35992__bin.91	2.749	2.80625	55.54	2365	Amuc I	human feces	GBR	EUROPE	Yes	No	0	97.96	0.68
Pasolli et al. 2019	XieH_2016__YSZC12003_35999__bin.41	2.65883	2.7142	55.34	2292	Amuc I	human feces	GBR	EUROPE	Yes	No	0	97.96	0
Pasolli et al. 2019	XieH_2016__YSZC12003_36000__bin.23	2.75551	2.81289	55.46	2367	Amuc I	human feces	GBR	EUROPE	Yes	No	0	97.96	0
Pasolli et al. 2019	XieH_2016__YSZC12003_36005__bin.29	2.65801	2.83128	55.56	2300	Amuc I	human feces	GBR	EUROPE	Yes	No	0	93.88	0
Pasolli et al. 2019	XieH_2016__YSZC12003_36007__bin.16	2.77035	2.82804	55.37	2385	Amuc I	human feces	GBR	EUROPE	Yes	No	0	97.96	0.68
Pasolli et al. 2019	XieH_2016__YSZC12003_36033__bin.143	2.55345	2.64333	55.98	2263	Amuc I	human feces	GBR	EUROPE	Yes	Yes	100	96.6	0.68
Pasolli et al. 2019	XieH_2016__YSZC12003_36049__bin.38	2.79576	2.85398	55.49	2430	Amuc I	human feces	GBR	EUROPE	Yes	No	0	97.96	0
Pasolli et al. 2019	XieH_2016__YSZC12003_36051__bin.36	2.7784	2.83626	55.45	2385	Amuc I	human feces	GBR	EUROPE	Yes	No	0	97.96	0
Pasolli et al. 2019	XieH_2016__YSZC12003_36052__bin.21	3.06809	3.13198	57.93	2562	Amuc II	human feces	GBR	EUROPE	Yes	No	0	97.96	0.68
Pasolli et al. 2019	XieH_2016__YSZC12003_36056__bin.55	2.56833	2.65214	55.73	2223	Amuc I	human feces	GBR	EUROPE	Yes	No	0	96.84	0.34
Pasolli et al. 2019	XieH_2016__YSZC12003_36057__bin.82	2.67843	2.73421	55.51	2322	Amuc I	human feces	GBR	EUROPE	Yes	No	0	97.96	0
Pasolli et al. 2019	XieH_2016__YSZC12003_36117__bin.9	2.74288	2.88724	55.51	2351	Amuc I	human feces	GBR	EUROPE	Yes	No	0	95	0
Pasolli et al. 2019	XieH_2016__YSZC12003_36390__bin.75	2.63801	2.69295	55.73	2234	Amuc I	human feces	GBR	EUROPE	Yes	No	0	97.96	0
Pasolli et al. 2019	XieH_2016__YSZC12003_36440__bin.34	2.72311	2.81896	55.42	2375	Amuc I	human feces	GBR	EUROPE	Yes	No	0	96.6	0
Pasolli et al. 2019	XieH_2016__YSZC12003_36453__bin.82	2.60972	2.66407	55.68	2228	Amuc I	human feces	GBR	EUROPE	Yes	No	0	97.96	0
Pasolli et al. 2019	XieH_2016__YSZC12003_36454__bin.4	2.66627	2.72179	55.61	2299	Amuc I	human feces	GBR	EUROPE	Yes	No	0	97.96	0
Pasolli et al. 2019	XieH_2016__YSZC12003_36521__bin.45	2.61126	2.76646	55.68	2284	Amuc I	human feces	GBR	EUROPE	Yes	Yes	99.93	94.39	0
Pasolli et al. 2019	XieH_2016__YSZC12003_36522__bin.85	2.79852	3.10464	56.28	2380	Amuc IV	human feces	GBR	EUROPE	Yes	No	0	90.14	1.36
Pasolli et al. 2019	XieH_2016__YSZC12003_36525__bin.76	2.77946	2.87729	55.36	2400	Amuc I	human feces	GBR	EUROPE	Yes	No	0	96.6	0
Pasolli et al. 2019	XieH_2016__YSZC12003_36533__bin.51	2.60709	2.67999	55.75	2221	Amuc I	human feces	GBR	EUROPE	Yes	No	0	97.28	0
Pasolli et al. 2019	XieH_2016__YSZC12003_36534__bin.38	2.80374	2.86213	55.44	2412	Amuc I	human feces	GBR	EUROPE	Yes	No	0	97.96	0
Pasolli et al. 2019	XieH_2016__YSZC12003_36666__bin.43	2.8026	2.86097	55.32	2451	Amuc I	human feces	GBR	EUROPE	Yes	No	0	97.96	0
Pasolli et al. 2019	XieH_2016__YSZC12003_36674__bin.82	2.77786	2.87563	55.61	2407	Amuc I	human feces	GBR	EUROPE	Yes	No	0	96.6	0
Pasolli et al. 2019	XieH_2016__YSZC12003_36694__bin.95	2.68025	2.77459	55.57	2314	Amuc I	human feces	GBR	EUROPE	Yes	No	0	96.6	0.68
Pasolli et al. 2019	XieH_2016__YSZC12003_36695__bin.35	2.82949	2.88841	55.44	2489	Amuc I	human feces	GBR	EUROPE	Yes	No	0	97.96	0
Pasolli et al. 2019	XieH_2016__YSZC12003_36698__bin.83	2.70714	2.82229	55.54	2368	Amuc I	human feces	GBR	EUROPE	Yes	No	0	95.92	0
Pasolli et al. 2019	XieH_2016__YSZC12003_36702__bin.67	2.61865	2.67318	55.84	2269	Amuc I	human feces	GBR	EUROPE	Yes	No	0	97.96	0
Pasolli et al. 2019	XieH_2016__YSZC12003_37097__bin.56	2.68797	2.98663	56.41	2508	Amuc IV	human feces	GBR	EUROPE	Yes	No	0	90	2.38
Pasolli et al. 2019	XieH_2016__YSZC12003_37103__bin.41	2.6797	2.7355	55.59	2312	Amuc I	human feces	GBR	EUROPE	Yes	No	0	97.96	0
Pasolli et al. 2019	XieH_2016__YSZC12003_37126__bin.13	2.76819	2.82584	55.37	2392	Amuc I	human feces	GBR	EUROPE	Yes	No	0	97.96	0
Pasolli et al. 2019	XieH_2016__YSZC12003_37133__bin.47	2.68134	2.73717	55.64	2290	Amuc I	human feces	GBR	EUROPE	Yes	No	0	97.96	0
Pasolli et al. 2019	XieH_2016__YSZC12003_37136__bin.29	2.76242	2.81995	55.35	2403	Amuc I	human feces	GBR	EUROPE	Yes	No	0	97.96	0
Pasolli et al. 2019	XieH_2016__YSZC12003_37137__bin.44	3.11632	3.18122	57.85	2623	Amuc II	human feces	GBR	EUROPE	Yes	No	0	97.96	0
Pasolli et al. 2019	XieH_2016__YSZC12003_37138__bin.2	2.58745	2.67382	55.58	2344	Amuc I	human feces	GBR	EUROPE	Yes	No	0	96.77	1.7
Pasolli et al. 2019	XieH_2016__YSZC12003_37171__bin.25	3.00668	3.08061	58.21	2530	Amuc II	human feces	GBR	EUROPE	Yes	No	0	97.6	0
Pasolli et al. 2019	XieH_2016__YSZC12003_37172__bin.78	2.86175	2.92135	55.42	2478	Amuc I	human feces	GBR	EUROPE	Yes	No	0	97.96	0
Pasolli et al. 2019	XieH_2016__YSZC12003_37173__bin.39	2.86054	2.92011	55.31	2485	Amuc I	human feces	GBR	EUROPE	Yes	No	0	97.96	0
Pasolli et al. 2019	XieH_2016__YSZC12003_37181R1__bin.100	2.59707	2.65115	55.67	2215	Amuc I	human feces	GBR	EUROPE	Yes	No	0	97.96	0
Pasolli et al. 2019	XieH_2016__YSZC12003_37182R1__bin.73	2.7629	2.82043	55.66	2405	Amuc I	human feces	GBR	EUROPE	Yes	No	0	97.96	0.68
Pasolli et al. 2019	XieH_2016__YSZC12003_37189R1__bin.21	2.70939	2.76581	55.6	2337	Amuc I	human feces	GBR	EUROPE	Yes	Yes	100	97.96	0
Pasolli et al. 2019	XieH_2016__YSZC12003_37191R1__bin.17	2.70869	2.7651	55.67	2328	Amuc I	human feces	GBR	EUROPE	Yes	No	0	97.96	0
Pasolli et al. 2019	XieH_2016__YSZC12003_37192R1__bin.23	2.98214	3.04424	56.14	2527	Amuc IV	human feces	GBR	EUROPE	Yes	No	0	97.96	0
Pasolli et al. 2019	XieH_2016__YSZC12003_37193R1__bin.29	2.71214	2.76862	55.35	2339	Amuc I	human feces	GBR	EUROPE	Yes	No	0	97.96	0.34
Pasolli et al. 2019	XieH_2016__YSZC12003_37195__bin.37	2.73022	2.78708	55.33	2352	Amuc I	human feces	GBR	EUROPE	Yes	No	0	97.96	0
Pasolli et al. 2019	XieH_2016__YSZC12003_37196__bin.48	3.13495	3.24529	57.95	2664	Amuc II	human feces	GBR	EUROPE	Yes	No	0	96.6	0.68
Pasolli et al. 2019	XieH_2016__YSZC12003_37197R1__bin.25	2.68522	2.74114	55.37	2316	Amuc I	human feces	GBR	EUROPE	Yes	No	0	97.96	0
Pasolli et al. 2019	XieH_2016__YSZC12003_37198R1__bin.63	2.79502	2.85323	55.55	2450	Amuc I	human feces	GBR	EUROPE	Yes	No	0	97.96	2.21
Pasolli et al. 2019	XieH_2016__YSZC12003_37205__bin.60	2.87802	3.02186	57.18	2424	Amuc IV	human feces	GBR	EUROPE	Yes	No	0	95.24	0.68
Pasolli et al. 2019	XieH_2016__YSZC12003_37223__bin.34	2.65641	2.71173	55.5	2281	Amuc I	human feces	GBR	EUROPE	Yes	No	0	97.96	0
Pasolli et al. 2019	XieH_2016__YSZC12003_37228__bin.33	2.6367	2.87285	55.42	2347	Amuc I	human feces	GBR	EUROPE	Yes	No	0	91.78	0
Pasolli et al. 2019	XieH_2016__YSZC12003_37232__bin.68	3.08214	3.14633	56.82	2616	Amuc IV	human feces	GBR	EUROPE	Yes	No	0	97.96	0
Pasolli et al. 2019	XieH_2016__YSZC12003_37254__bin.69	3.12424	3.1893	57.7	2634	Amuc II	human feces	GBR	EUROPE	Yes	No	0	97.96	0.68
Pasolli et al. 2019	XieH_2016__YSZC12003_37255__bin.105	2.72005	2.87654	55.56	2364	Amuc I	human feces	GBR	EUROPE	Yes	No	0	94.56	0
Pasolli et al. 2019	XieH_2016__YSZC12003_37265R1__bin.29	2.82226	2.90117	55.31	2409	Amuc I	human feces	GBR	EUROPE	Yes	No	0	97.28	0
Pasolli et al. 2019	XieH_2016__YSZC12003_37268R1__bin.28	3.0003	3.06278	58.22	2491	Amuc II	human feces	GBR	EUROPE	Yes	No	0	97.96	1.36
Pasolli et al. 2019	XieH_2016__YSZC12003_37282__bin.66	2.64812	2.72216	55.64	2249	Amuc I	human feces	GBR	EUROPE	Yes	No	0	97.28	0
Pasolli et al. 2019	XieH_2016__YSZC12003_37284__bin.14	2.8789	2.93885	55.14	2503	Amuc I	human feces	GBR	EUROPE	Yes	Yes	99.87	97.96	0
Pasolli et al. 2019	XieH_2016__YSZC12003_37285__bin.41	2.71217	2.76865	55.34	2350	Amuc I	human feces	GBR	EUROPE	Yes	No	0	97.96	0
Pasolli et al. 2019	XieH_2016__YSZC12003_37286__bin.69	2.74587	2.82264	55.5	2354	Amuc I	human feces	GBR	EUROPE	Yes	No	0	97.28	0
Pasolli et al. 2019	XieH_2016__YSZC12003_37293__bin.11	2.779	2.83687	55.58	2404	Amuc I	human feces	GBR	EUROPE	Yes	No	0	97.96	0
Pasolli et al. 2019	XieH_2016__YSZC12003_37297R1__bin.19	2.98346	3.04559	58.19	2490	Amuc II	human feces	GBR	EUROPE	Yes	No	0	97.96	0
Pasolli et al. 2019	XieH_2016__YSZC12003_37299R1__bin.81	2.30494	2.51028	56.11	2208	Amuc I	human feces	GBR	EUROPE	Yes	Yes	99.9	91.82	1.36
Pasolli et al. 2019	XieH_2016__YSZC12003_37304R1__bin.1	2.73116	2.80753	55.44	2371	Amuc I	human feces	GBR	EUROPE	Yes	No	0	97.28	0
Pasolli et al. 2019	XieH_2016__YSZC12003_37322__bin.44	2.81414	2.91319	55.39	2484	Amuc I	human feces	GBR	EUROPE	Yes	No	0	96.6	0.68
Pasolli et al. 2019	XieH_2016__YSZC12003_37330__bin.49	3.08592	3.15018	57.76	2640	Amuc II	human feces	GBR	EUROPE	Yes	No	0	97.96	1.36
Pasolli et al. 2019	XieH_2016__YSZC12003_37331__bin.26	2.77706	2.83489	55.44	2412	Amuc I	human feces	GBR	EUROPE	Yes	No	0	97.96	0
Pasolli et al. 2019	XieH_2016__YSZC12003_37333__bin.12	2.76137	2.85856	55.48	2396	Amuc I	human feces	GBR	EUROPE	Yes	No	0	96.6	0
Pasolli et al. 2019	XieH_2016__YSZC12003_37394__bin.18	2.63317	2.70679	55.67	2323	Amuc I	human feces	GBR	EUROPE	Yes	No	0	97.28	0
Pasolli et al. 2019	XieH_2016__YSZC12003_37400__bin.56	2.75298	2.84988	55.38	2351	Amuc I	human feces	GBR	EUROPE	Yes	No	0	96.6	0.68
Pasolli et al. 2019	XieH_2016__YSZC12003_37406__bin.28	2.8153	2.87393	55.57	2468	Amuc I	human feces	GBR	EUROPE	Yes	Yes	100	97.96	0
Pasolli et al. 2019	XieH_2016__YSZC12003_37461__bin.69	3.04745	3.11091	56.82	2545	Amuc IV	human feces	GBR	EUROPE	Yes	No	0	97.96	0
Pasolli et al. 2019	XieH_2016__YSZC12003_37462__bin.58	2.77984	2.83773	55.3	2396	Amuc I	human feces	GBR	EUROPE	Yes	No	0	97.96	0
Pasolli et al. 2019	XieH_2016__YSZC12003_37546__bin.8	3.0332	3.1962	57.92	2571	Amuc II	human feces	GBR	EUROPE	Yes	No	0	94.9	0.68
Pasolli et al. 2019	XieH_2016__YSZC12003_37583__bin.40	2.67034	2.72595	55.39	2308	Amuc I	human feces	GBR	EUROPE	Yes	No	0	97.96	0
Pasolli et al. 2019	XieH_2016__YSZC12003_37651__bin.38	2.79962	2.85792	55.47	2411	Amuc I	human feces	GBR	EUROPE	Yes	No	0	97.96	0.68
Pasolli et al. 2019	XieH_2016__YSZC12003_37652__bin.86	2.79733	2.85558	55.44	2418	Amuc I	human feces	GBR	EUROPE	Yes	No	0	97.96	0
Pasolli et al. 2019	XieH_2016__YSZC12003_37798__bin.28	2.91888	3.09794	56.06	2474	Amuc IV	human feces	GBR	EUROPE	Yes	No	0	94.22	0.68
Pasolli et al. 2019	XieH_2016__YSZC12003_37829__bin.37	2.84186	2.90104	55.29	2428	Amuc I	human feces	GBR	EUROPE	Yes	No	0	97.96	0
Pasolli et al. 2019	XieH_2016__YSZC12003_37877__bin.37	2.80357	2.86196	55.44	2466	Amuc I	human feces	GBR	EUROPE	Yes	No	0	97.96	0
Pasolli et al. 2019	XieH_2016__YSZC12003_37878__bin.57	2.77652	2.85416	55.45	2422	Amuc I	human feces	GBR	EUROPE	Yes	No	0	97.28	0
Pasolli et al. 2019	XieH_2016__YSZC12003_37880__bin.42	2.42551	2.59997	55.84	2318	Amuc I	human feces	GBR	EUROPE	Yes	No	0	93.29	0.68
Pasolli et al. 2019	YuJ_2015__SZAXPI003410-3__bin.47	2.81904	2.87775	55.33	2461	Amuc I	human feces	CHN	ASIA	No	No	0	97.96	0.68
Pasolli et al. 2019	YuJ_2015__SZAXPI003412-1__bin.74	2.67411	2.72979	55.6	2278	Amuc I	human feces	CHN	ASIA	No	No	0	97.96	0
Pasolli et al. 2019	YuJ_2015__SZAXPI003413-4__bin.28	2.74307	2.8002	55.62	2346	Amuc I	human feces	CHN	ASIA	No	No	0	97.96	0
Pasolli et al. 2019	YuJ_2015__SZAXPI003418-8__bin.12	2.87679	2.9367	58.35	2461	Amuc II	human feces	CHN	ASIA	No	No	0	97.96	0.68
Pasolli et al. 2019	YuJ_2015__SZAXPI003427-1__bin.54	2.50274	2.63418	55.64	2152	Amuc I	human feces	CHN	ASIA	No	No	0	95.01	0
Pasolli et al. 2019	YuJ_2015__SZAXPI003428-6__bin.11	2.78068	2.83859	55.6	2387	Amuc I	human feces	CHN	ASIA	No	Yes	99.87	97.96	0
Pasolli et al. 2019	YuJ_2015__SZAXPI003434-7__bin.40	2.86321	2.92284	58.37	2390	Amuc III	human feces	CHN	ASIA	No	No	0	97.96	0
Pasolli et al. 2019	YuJ_2015__SZAXPI003435-11__bin.9	2.58083	2.63861	55.61	2355	Amuc I	human feces	CHN	ASIA	No	No	0	97.81	0
Pasolli et al. 2019	YuJ_2015__SZAXPI003436-7__bin.76	2.92126	3.1117	58.32	2506	Amuc II	human feces	CHN	ASIA	No	No	0	93.88	0.85
Pasolli et al. 2019	YuJ_2015__SZAXPI015216-169__bin.34	2.78196	2.83989	55.43	2419	Amuc I	human feces	CHN	ASIA	No	No	0	97.96	0.68
Pasolli et al. 2019	YuJ_2015__SZAXPI015217-140__bin.20	2.74378	2.80092	55.39	2396	Amuc I	human feces	CHN	ASIA	No	No	0	97.96	0
Pasolli et al. 2019	YuJ_2015__SZAXPI015225-18__bin.51	3.05676	3.12042	57.95	2589	Amuc II	human feces	CHN	ASIA	No	No	0	97.96	1.36
Pasolli et al. 2019	YuJ_2015__SZAXPI015226-14__bin.60	3.0616	3.12535	58.02	2537	Amuc II	human feces	CHN	ASIA	No	No	0	97.96	1.36
Pasolli et al. 2019	YuJ_2015__SZAXPI015231-17__bin.9	2.6629	2.77616	55.54	2291	Amuc I	human feces	CHN	ASIA	No	No	0	95.92	0
Pasolli et al. 2019	YuJ_2015__SZAXPI015234-20__bin.60	2.74264	2.84418	55.37	2385	Amuc I	human feces	CHN	ASIA	No	No	0	96.43	0
Pasolli et al. 2019	YuJ_2015__SZAXPI015240-26__bin.34	2.91968	3.04387	58.1	2522	Amuc II	human feces	CHN	ASIA	No	No	0	95.92	0.91
Pasolli et al. 2019	YuJ_2015__SZAXPI015251-41__bin.13	2.64528	2.74321	55.49	2391	Amuc I	human feces	CHN	ASIA	No	No	0	96.43	0
Pasolli et al. 2019	YuJ_2015__SZAXPI015263-84__bin.11	2.64853	2.72258	55.72	2266	Amuc I	human feces	CHN	ASIA	No	No	0	97.28	0.34
Pasolli et al. 2019	YuJ_2015__SZAXPI017453-19__bin.25	2.74988	2.80715	55.5	2381	Amuc I	human feces	CHN	ASIA	No	No	0	97.96	0.68
Pasolli et al. 2019	YuJ_2015__SZAXPI017465-43__bin.31	2.74404	2.80119	55.26	2362	Amuc I	human feces	CHN	ASIA	No	No	0	97.96	0
Pasolli et al. 2019	YuJ_2015__SZAXPI017466-84__bin.52	2.61715	2.70927	55.6	2241	Amuc I	human feces	CHN	ASIA	No	No	0	96.6	0.68
Pasolli et al. 2019	YuJ_2015__SZAXPI017466-84__bin.66	3.29722	3.36588	51.72	2698	Akk sp. V	human feces	CHN	ASIA	No	No	0	97.96	1.36
Pasolli et al. 2019	YuJ_2015__SZAXPI017581-93__bin.35	2.65682	2.75033	55.63	2340	Amuc I	human feces	CHN	ASIA	No	No	0	96.6	1.62
Pasolli et al. 2019	YuJ_2015__SZAXPI017585-109__bin.11	2.60288	2.73786	55.41	2301	Amuc I	human feces	CHN	ASIA	No	No	0	95.07	0.23
Pasolli et al. 2019	YuJ_2015__SZAXPI017592-142__bin.32	2.88178	2.94179	58.22	2383	Amuc III	human feces	CHN	ASIA	No	No	0	97.96	0.68
Pasolli et al. 2019	ZeeviD_2015__PNP_DietIntervention_2__bin.28	2.45968	2.58262	55.71	2088	Amuc I	human feces	ISR	ASIA	No	No	0	95.24	0
Pasolli et al. 2019	ZeeviD_2015__PNP_DietIntervention_23__bin.1	2.55428	2.66905	55.83	2297	Amuc I	human feces	ISR	ASIA	No	No	0	95.7	1.59
Pasolli et al. 2019	ZeeviD_2015__PNP_DietIntervention_25__bin.9	2.57861	2.65071	55.83	2243	Amuc I	human feces	ISR	ASIA	No	No	0	97.28	1.25
Pasolli et al. 2019	ZeeviD_2015__PNP_DietIntervention_31__bin.37	2.53569	2.68412	55.87	2193	Amuc I	human feces	ISR	ASIA	No	No	0	94.47	0
Pasolli et al. 2019	ZeeviD_2015__PNP_DietIntervention_37__bin.35	2.72665	2.78343	55.61	2364	Amuc I	human feces	ISR	ASIA	No	No	0	97.96	0
Pasolli et al. 2019	ZeeviD_2015__PNP_DietIntervention_4__bin.13	2.52272	2.63773	55.76	2146	Amuc I	human feces	ISR	ASIA	No	No	0	95.64	0
Pasolli et al. 2019	ZeeviD_2015__PNP_DietIntervention_45__bin.28	2.70024	2.79528	55.65	2351	Amuc I	human feces	ISR	ASIA	No	No	0	96.6	0
Pasolli et al. 2019	ZeeviD_2015__PNP_DietIntervention_50__bin.37	2.68979	2.78446	55.64	2342	Amuc I	human feces	ISR	ASIA	No	No	0	96.6	0
Pasolli et al. 2019	ZeeviD_2015__PNP_DietIntervention_54__bin.38	2.73264	2.78955	55.56	2375	Amuc I	human feces	ISR	ASIA	No	No	0	97.96	0
Pasolli et al. 2019	ZeeviD_2015__PNP_DietIntervention_9__bin.25	2.66647	2.76032	55.38	2297	Amuc I	human feces	ISR	ASIA	No	No	0	96.6	0
Pasolli et al. 2019	ZeeviD_2015__PNP_Main_103__bin.13	2.61622	2.7083	55.67	2306	Amuc I	human feces	ISR	ASIA	No	No	0	96.6	0.03
Pasolli et al. 2019	ZeeviD_2015__PNP_Main_116__bin.35	2.52041	2.64999	55.9	2307	Amuc I	human feces	ISR	ASIA	No	No	0	95.11	1.7
Pasolli et al. 2019	ZeeviD_2015__PNP_Main_12__bin.13	2.71275	2.78174	55.39	2356	Amuc I	human feces	ISR	ASIA	No	No	0	97.52	0
Pasolli et al. 2019	ZeeviD_2015__PNP_Main_120__bin.5	2.93289	3.065	56.18	2501	Amuc IV	human feces	ISR	ASIA	No	No	0	95.69	0
Pasolli et al. 2019	ZeeviD_2015__PNP_Main_123__bin.26	3.11789	3.18282	57.85	2644	Amuc II	human feces	ISR	ASIA	No	No	0	97.96	0
Pasolli et al. 2019	ZeeviD_2015__PNP_Main_127__bin.106	2.9256	2.98653	58.29	2431	Amuc II	human feces	ISR	ASIA	No	No	0	97.96	0
Pasolli et al. 2019	ZeeviD_2015__PNP_Main_135__bin.21	2.9517	3.01316	58.24	2475	Amuc II	human feces	ISR	ASIA	No	No	0	97.96	0
Pasolli et al. 2019	ZeeviD_2015__PNP_Main_136__bin.17	2.79189	2.85003	55.52	2474	Amuc I	human feces	ISR	ASIA	No	No	0	97.96	0.68
Pasolli et al. 2019	ZeeviD_2015__PNP_Main_139__bin.1	2.98831	3.05054	56.12	2536	Amuc IV	human feces	ISR	ASIA	No	No	0	97.96	0
Pasolli et al. 2019	ZeeviD_2015__PNP_Main_140__bin.36	2.95894	3.06308	57.12	2467	Amuc IV	human feces	ISR	ASIA	No	No	0	96.6	0
Pasolli et al. 2019	ZeeviD_2015__PNP_Main_144__bin.53	2.67017	2.78374	55.72	2270	Amuc I	human feces	ISR	ASIA	No	No	0	95.92	0
Pasolli et al. 2019	ZeeviD_2015__PNP_Main_148__bin.50	2.62894	2.76033	55.79	2234	Amuc I	human feces	ISR	ASIA	No	No	0	95.24	0
Pasolli et al. 2019	ZeeviD_2015__PNP_Main_149__bin.64	2.79978	2.85809	55.37	2442	Amuc I	human feces	ISR	ASIA	No	No	0	97.96	0
Pasolli et al. 2019	ZeeviD_2015__PNP_Main_15__bin.19	3.03022	3.2513	57.97	2602	Amuc II	human feces	ISR	ASIA	No	No	0	93.2	0
Pasolli et al. 2019	ZeeviD_2015__PNP_Main_154__bin.5	2.75454	2.8119	55.57	2425	Amuc I	human feces	ISR	ASIA	No	No	0	97.96	0
Pasolli et al. 2019	ZeeviD_2015__PNP_Main_158__bin.58	2.77082	2.86835	55.52	2369	Amuc I	human feces	ISR	ASIA	No	No	0	96.6	0
Pasolli et al. 2019	ZeeviD_2015__PNP_Main_17__bin.52	2.43525	2.594	55.92	2130	Amuc I	human feces	ISR	ASIA	No	No	0	93.88	0.91
Pasolli et al. 2019	ZeeviD_2015__PNP_Main_174__bin.4	2.74202	2.83854	55.62	2393	Amuc I	human feces	ISR	ASIA	No	No	0	96.6	0
Pasolli et al. 2019	ZeeviD_2015__PNP_Main_175__bin.27	2.54219	2.61327	55.75	2174	Amuc I	human feces	ISR	ASIA	No	No	0	97.28	0
Pasolli et al. 2019	ZeeviD_2015__PNP_Main_178__bin.47	2.59193	2.64591	55.87	2214	Amuc I	human feces	ISR	ASIA	No	No	0	97.96	0
Pasolli et al. 2019	ZeeviD_2015__PNP_Main_18__bin.47	3.15313	3.2188	57.91	2688	Amuc II	human feces	ISR	ASIA	No	No	0	97.96	1.36
Pasolli et al. 2019	ZeeviD_2015__PNP_Main_182__bin.20	2.58083	2.72412	55.64	2424	Amuc I	human feces	ISR	ASIA	No	No	0	94.74	1.87
Pasolli et al. 2019	ZeeviD_2015__PNP_Main_191__bin.8	2.73145	2.82758	55.65	2377	Amuc I	human feces	ISR	ASIA	No	No	0	96.6	0.68
Pasolli et al. 2019	ZeeviD_2015__PNP_Main_195__bin.64	2.73136	2.80773	55.69	2329	Amuc I	human feces	ISR	ASIA	No	No	0	97.28	0
Pasolli et al. 2019	ZeeviD_2015__PNP_Main_203__bin.14	2.69146	2.74751	55.67	2311	Amuc I	human feces	ISR	ASIA	No	No	0	97.96	0
Pasolli et al. 2019	ZeeviD_2015__PNP_Main_21__bin.37	2.39647	2.51625	56.06	2026	Amuc I	human feces	ISR	ASIA	No	No	0	95.24	0
Pasolli et al. 2019	ZeeviD_2015__PNP_Main_213__bin.48	2.61678	2.70888	55.7	2301	Amuc I	human feces	ISR	ASIA	No	No	0	96.6	0
Pasolli et al. 2019	ZeeviD_2015__PNP_Main_22__bin.15	2.52502	2.71917	55.74	2328	Amuc I	human feces	ISR	ASIA	No	No	0	92.86	1.36
Pasolli et al. 2019	ZeeviD_2015__PNP_Main_223__bin.54	2.61749	2.70179	55.65	2293	Amuc I	human feces	ISR	ASIA	No	No	0	96.88	0.68
Pasolli et al. 2019	ZeeviD_2015__PNP_Main_225__bin.14	2.98337	3.08838	57	2508	Amuc IV	human feces	ISR	ASIA	No	No	0	96.6	0
Pasolli et al. 2019	ZeeviD_2015__PNP_Main_226__bin.7	3.08094	3.14509	58	2599	Amuc II	human feces	ISR	ASIA	No	No	0	97.96	0
Pasolli et al. 2019	ZeeviD_2015__PNP_Main_228__bin.30	2.77183	2.82955	55.54	2390	Amuc I	human feces	ISR	ASIA	No	No	0	97.96	0
Pasolli et al. 2019	ZeeviD_2015__PNP_Main_238__bin.27	2.77419	2.83196	55.51	2399	Amuc I	human feces	ISR	ASIA	No	No	0	97.96	0
Pasolli et al. 2019	ZeeviD_2015__PNP_Main_245__bin.15	2.61232	2.70819	55.72	2319	Amuc I	human feces	ISR	ASIA	No	No	0	96.46	0.23
Pasolli et al. 2019	ZeeviD_2015__PNP_Main_251__bin.14	2.62224	2.67685	55.35	2287	Amuc I	human feces	ISR	ASIA	No	No	0	97.96	1.36
Pasolli et al. 2019	ZeeviD_2015__PNP_Main_256__bin.21	2.62174	2.73326	55.61	2381	Amuc I	human feces	ISR	ASIA	No	No	0	95.92	1.4
Pasolli et al. 2019	ZeeviD_2015__PNP_Main_260__bin.24	2.64892	2.78131	55.68	2358	Amuc I	human feces	ISR	ASIA	No	No	0	95.24	1.7
Pasolli et al. 2019	ZeeviD_2015__PNP_Main_268__bin.37	2.6661	2.74065	55.88	2305	Amuc I	human feces	ISR	ASIA	No	No	0	97.28	0
Pasolli et al. 2019	ZeeviD_2015__PNP_Main_269__bin.20	2.69446	2.7893	55.61	2328	Amuc I	human feces	ISR	ASIA	No	No	0	96.6	0.68
Pasolli et al. 2019	ZeeviD_2015__PNP_Main_277__bin.7	2.66184	2.73627	55.75	2268	Amuc I	human feces	ISR	ASIA	No	No	0	97.28	0
Pasolli et al. 2019	ZeeviD_2015__PNP_Main_285__bin.21	2.78552	2.84352	55.55	2443	Amuc I	human feces	ISR	ASIA	No	No	0	97.96	0
Pasolli et al. 2019	ZeeviD_2015__PNP_Main_287__bin.61	2.68654	2.80082	55.5	2304	Amuc I	human feces	ISR	ASIA	No	No	0	95.92	0
Pasolli et al. 2019	ZeeviD_2015__PNP_Main_29__bin.54	2.70263	2.75892	55.61	2370	Amuc I	human feces	ISR	ASIA	No	No	0	97.96	0
Pasolli et al. 2019	ZeeviD_2015__PNP_Main_294__bin.20	2.74911	2.84587	55.29	2382	Amuc I	human feces	ISR	ASIA	No	No	0	96.6	0
Pasolli et al. 2019	ZeeviD_2015__PNP_Main_297__bin.44	2.61753	2.81728	55.69	2381	Amuc I	human feces	ISR	ASIA	No	No	0	92.91	0.35
Pasolli et al. 2019	ZeeviD_2015__PNP_Main_317__bin.27	2.62118	2.69447	55.74	2230	Amuc I	human feces	ISR	ASIA	No	No	0	97.28	0
Pasolli et al. 2019	ZeeviD_2015__PNP_Main_329__bin.4	2.47368	2.67367	55.87	2154	Amuc I	human feces	ISR	ASIA	No	No	0	92.52	0.68
Pasolli et al. 2019	ZeeviD_2015__PNP_Main_337__bin.31	2.61148	2.6845	55.74	2299	Amuc I	human feces	ISR	ASIA	No	No	0	97.28	0.68
Pasolli et al. 2019	ZeeviD_2015__PNP_Main_340__bin.21	2.60629	2.73655	55.71	2205	Amuc I	human feces	ISR	ASIA	No	No	0	95.24	0
Pasolli et al. 2019	ZeeviD_2015__PNP_Main_345__bin.26	2.66515	2.80335	55.79	2295	Amuc I	human feces	ISR	ASIA	No	No	0	95.07	0
Pasolli et al. 2019	ZeeviD_2015__PNP_Main_356__bin.24	2.6828	2.75781	55.73	2315	Amuc I	human feces	ISR	ASIA	No	No	0	97.28	0
Pasolli et al. 2019	ZeeviD_2015__PNP_Main_365__bin.19	2.75023	2.82713	55.5	2418	Amuc I	human feces	ISR	ASIA	No	No	0	97.28	0
Pasolli et al. 2019	ZeeviD_2015__PNP_Main_370__bin.6	3.11711	3.20427	57.87	2667	Amuc II	human feces	ISR	ASIA	No	No	0	97.28	0
Pasolli et al. 2019	ZeeviD_2015__PNP_Main_376__bin.22	2.65308	2.80571	55.73	2258	Amuc I	human feces	ISR	ASIA	No	No	0	94.56	0
Pasolli et al. 2019	ZeeviD_2015__PNP_Main_379__bin.17	2.84702	2.90631	55.4	2497	Amuc I	human feces	ISR	ASIA	No	No	0	97.96	0.17
Pasolli et al. 2019	ZeeviD_2015__PNP_Main_381__bin.18	3.00897	3.07163	58.15	2529	Amuc II	human feces	ISR	ASIA	No	No	0	97.96	0
Pasolli et al. 2019	ZeeviD_2015__PNP_Main_382__bin.21	2.75888	2.81634	55.48	2416	Amuc I	human feces	ISR	ASIA	No	No	0	97.96	0
Pasolli et al. 2019	ZeeviD_2015__PNP_Main_384__bin.29	3.07652	3.14059	58.09	2611	Amuc II	human feces	ISR	ASIA	No	No	0	97.96	0
Pasolli et al. 2019	ZeeviD_2015__PNP_Main_386__bin.16	2.52697	2.73245	55.79	2281	Amuc I	human feces	ISR	ASIA	No	No	0	92.48	0
Pasolli et al. 2019	ZeeviD_2015__PNP_Main_393__bin.18	2.62009	2.7123	55.74	2244	Amuc I	human feces	ISR	ASIA	No	No	0	96.6	0
Pasolli et al. 2019	ZeeviD_2015__PNP_Main_4__bin.5	2.63091	2.7624	55.74	2219	Amuc I	human feces	ISR	ASIA	No	No	0	95.24	0
Pasolli et al. 2019	ZeeviD_2015__PNP_Main_403__bin.38	2.5903	2.7295	55.85	2236	Amuc I	human feces	ISR	ASIA	No	No	0	94.9	0
Pasolli et al. 2019	ZeeviD_2015__PNP_Main_410__bin.6	2.4838	2.6278	55.83	2234	Amuc I	human feces	ISR	ASIA	No	No	0	94.52	0.68
Pasolli et al. 2019	ZeeviD_2015__PNP_Main_411__bin.12	2.44017	2.67679	56.09	2110	Amuc I	human feces	ISR	ASIA	No	No	0	91.16	0.68
Pasolli et al. 2019	ZeeviD_2015__PNP_Main_412__bin.50	2.70534	2.76168	55.57	2309	Amuc I	human feces	ISR	ASIA	No	No	0	97.96	0
Pasolli et al. 2019	ZeeviD_2015__PNP_Main_422__bin.38	2.6315	2.72412	55.85	2293	Amuc I	human feces	ISR	ASIA	No	No	0	96.6	0
Pasolli et al. 2019	ZeeviD_2015__PNP_Main_429__bin.43	2.65945	2.71483	55.44	2300	Amuc I	human feces	ISR	ASIA	No	No	0	97.96	0
Pasolli et al. 2019	ZeeviD_2015__PNP_Main_435__bin.7	2.7087	2.83574	55.72	2404	Amuc I	human feces	ISR	ASIA	No	No	0	95.52	0
Pasolli et al. 2019	ZeeviD_2015__PNP_Main_437__bin.14	2.59001	2.70017	55.76	2282	Amuc I	human feces	ISR	ASIA	No	No	0	95.92	0.68
Pasolli et al. 2019	ZeeviD_2015__PNP_Main_453__bin.11	2.61632	2.69891	55.68	2314	Amuc I	human feces	ISR	ASIA	No	No	0	96.94	0
Pasolli et al. 2019	ZeeviD_2015__PNP_Main_458__bin.42	2.62222	2.7681	55.65	2328	Amuc I	human feces	ISR	ASIA	No	No	0	94.73	0
Pasolli et al. 2019	ZeeviD_2015__PNP_Main_461__bin.11	2.71088	2.76733	55.73	2339	Amuc I	human feces	ISR	ASIA	No	No	0	97.96	0
Pasolli et al. 2019	ZeeviD_2015__PNP_Main_463__bin.23	2.69777	2.75395	55.65	2330	Amuc I	human feces	ISR	ASIA	No	No	0	97.96	0
Pasolli et al. 2019	ZeeviD_2015__PNP_Main_470__bin.6	2.91606	2.99759	57.04	2518	Amuc IV	human feces	ISR	ASIA	No	No	0	97.28	2.04
Pasolli et al. 2019	ZeeviD_2015__PNP_Main_471__bin.30	2.71336	2.76987	55.29	2356	Amuc I	human feces	ISR	ASIA	No	No	0	97.96	0
Pasolli et al. 2019	ZeeviD_2015__PNP_Main_473__bin.44	2.58429	2.69422	55.93	2312	Amuc I	human feces	ISR	ASIA	No	No	0	95.92	0
Pasolli et al. 2019	ZeeviD_2015__PNP_Main_474__bin.56	2.69387	2.8285	55.73	2298	Amuc I	human feces	ISR	ASIA	No	No	0	95.24	0
Pasolli et al. 2019	ZeeviD_2015__PNP_Main_475__bin.47	2.59677	2.66938	55.77	2258	Amuc I	human feces	ISR	ASIA	No	No	0	97.28	1.36
Pasolli et al. 2019	ZeeviD_2015__PNP_Main_480__bin.14	3.07409	3.13811	57.85	2602	Amuc II	human feces	ISR	ASIA	No	No	0	97.96	0.68
Pasolli et al. 2019	ZeeviD_2015__PNP_Main_484__bin.19	2.77407	2.85163	55.6	2424	Amuc I	human feces	ISR	ASIA	No	No	0	97.28	0
Pasolli et al. 2019	ZeeviD_2015__PNP_Main_495__bin.30	2.98043	3.0425	58.15	2533	Amuc II	human feces	ISR	ASIA	No	No	0	97.96	1.02
Pasolli et al. 2019	ZeeviD_2015__PNP_Main_499__bin.7	2.79259	2.85424	55.53	2417	Amuc I	human feces	ISR	ASIA	No	No	0	97.84	0
Pasolli et al. 2019	ZeeviD_2015__PNP_Main_502__bin.18	2.65896	2.79185	55.61	2311	Amuc I	human feces	ISR	ASIA	No	No	0	95.24	0.23
Pasolli et al. 2019	ZeeviD_2015__PNP_Main_518__bin.39	2.77562	2.83342	55.54	2424	Amuc I	human feces	ISR	ASIA	No	No	0	97.96	0
Pasolli et al. 2019	ZeeviD_2015__PNP_Main_53__bin.20	2.60382	2.71457	55.47	2233	Amuc I	human feces	ISR	ASIA	No	No	0	95.92	0
Pasolli et al. 2019	ZeeviD_2015__PNP_Main_535__bin.45	2.62572	2.79689	55.69	2378	Amuc I	human feces	ISR	ASIA	No	No	0	93.88	0.68
Pasolli et al. 2019	ZeeviD_2015__PNP_Main_541__bin.14	2.67008	2.72568	55.86	2285	Amuc I	human feces	ISR	ASIA	No	No	0	97.96	0
Pasolli et al. 2019	ZeeviD_2015__PNP_Main_560__bin.7	2.59752	2.74348	55.56	2298	Amuc I	human feces	ISR	ASIA	No	No	0	94.68	0.85
Pasolli et al. 2019	ZeeviD_2015__PNP_Main_571__bin.8	2.63061	2.70416	55.58	2357	Amuc I	human feces	ISR	ASIA	No	No	0	97.28	0.71
Pasolli et al. 2019	ZeeviD_2015__PNP_Main_574__bin.18	2.75768	2.81511	55.51	2395	Amuc I	human feces	ISR	ASIA	No	No	0	97.96	0
Pasolli et al. 2019	ZeeviD_2015__PNP_Main_575__bin.45	2.76375	2.82131	55.49	2399	Amuc I	human feces	ISR	ASIA	No	No	0	97.96	0
Pasolli et al. 2019	ZeeviD_2015__PNP_Main_581__bin.21	2.83773	2.95843	58.28	2517	Amuc II	human feces	ISR	ASIA	No	No	0	95.92	1.4
Pasolli et al. 2019	ZeeviD_2015__PNP_Main_585__bin.2	2.68383	2.96752	58.34	2432	Amuc II	human feces	ISR	ASIA	No	No	0	90.44	0.34
Pasolli et al. 2019	ZeeviD_2015__PNP_Main_598__bin.4	2.73662	2.83793	55.64	2382	Amuc I	human feces	ISR	ASIA	No	No	0	96.43	0.68
Pasolli et al. 2019	ZeeviD_2015__PNP_Main_603__bin.15	3.02194	3.15048	56.77	2571	Amuc IV	human feces	ISR	ASIA	No	No	0	95.92	0
Pasolli et al. 2019	ZeeviD_2015__PNP_Main_610__bin.20	2.54465	2.66121	55.78	2288	Amuc I	human feces	ISR	ASIA	No	No	0	95.62	0.68
Pasolli et al. 2019	ZeeviD_2015__PNP_Main_626__bin.9	2.44215	2.61696	55.8	2296	Amuc I	human feces	ISR	ASIA	No	No	0	93.32	1.57
Pasolli et al. 2019	ZeeviD_2015__PNP_Main_627__bin.30	2.68299	2.84758	55.66	2323	Amuc I	human feces	ISR	ASIA	No	No	0	94.22	0
Pasolli et al. 2019	ZeeviD_2015__PNP_Main_63__bin.6	2.74969	2.80695	55.49	2382	Amuc I	human feces	ISR	ASIA	No	No	0	97.96	0
Pasolli et al. 2019	ZeeviD_2015__PNP_Main_630__bin.22	2.67439	2.74917	55.77	2334	Amuc I	human feces	ISR	ASIA	No	No	0	97.28	0.85
Pasolli et al. 2019	ZeeviD_2015__PNP_Main_657__bin.5	2.44182	2.66865	55.8	2242	Amuc I	human feces	ISR	ASIA	No	No	0	91.5	0.34
Pasolli et al. 2019	ZeeviD_2015__PNP_Main_671__bin.26	2.57759	2.66969	55.5	2325	Amuc I	human feces	ISR	ASIA	No	No	0	96.55	0
Pasolli et al. 2019	ZeeviD_2015__PNP_Main_676__bin.25	2.43778	2.63971	56.03	2266	Amuc I	human feces	ISR	ASIA	No	No	0	92.35	0.38
Pasolli et al. 2019	ZeeviD_2015__PNP_Main_684__bin.19	2.70195	2.75822	55.68	2323	Amuc I	human feces	ISR	ASIA	No	No	0	97.96	0.68
Pasolli et al. 2019	ZeeviD_2015__PNP_Main_695__bin.10	2.55453	2.70493	55.91	2399	Amuc I	human feces	ISR	ASIA	No	No	0	94.44	1.02
Pasolli et al. 2019	ZeeviD_2015__PNP_Main_751__bin.22	2.45216	2.72039	55.92	2290	Amuc I	human feces	ISR	ASIA	No	No	0	90.14	0.68
Pasolli et al. 2019	ZeeviD_2015__PNP_Main_754__bin.5	2.40582	2.59752	55.92	2235	Amuc I	human feces	ISR	ASIA	No	No	0	92.62	1.19
Pasolli et al. 2019	ZeeviD_2015__PNP_Main_762__bin.15	2.69069	2.74673	55.37	2333	Amuc I	human feces	ISR	ASIA	No	No	0	97.96	0
Pasolli et al. 2019	ZeeviD_2015__PNP_Main_764__bin.21	3.08061	3.16674	57.9	2594	Amuc II	human feces	ISR	ASIA	No	No	0	97.28	0
Pasolli et al. 2019	ZeeviD_2015__PNP_Main_768__bin.2	2.48275	2.75158	55.88	2298	Amuc I	human feces	ISR	ASIA	No	No	0	90.23	2.04
Pasolli et al. 2019	ZeeviD_2015__PNP_Main_770__bin.41	2.77774	2.88567	55.63	2433	Amuc I	human feces	ISR	ASIA	No	No	0	96.26	0
Pasolli et al. 2019	ZeeviD_2015__PNP_Main_82__bin.69	2.70948	2.7659	55.37	2334	Amuc I	human feces	ISR	ASIA	No	No	0	97.96	0
Pasolli et al. 2019	ZeeviD_2015__PNP_Main_83__bin.29	2.81565	3.1119	58.38	2471	Amuc II	human feces	ISR	ASIA	No	No	0	90.48	0.91
Pasolli et al. 2019	ZeeviD_2015__PNP_Main_87__bin.18	2.30892	2.52784	55.82	2243	Amuc I	human feces	ISR	ASIA	No	No	0	91.34	3.06
Pasolli et al. 2019	ZeeviD_2015__PNP_Main_89__bin.53	2.74131	2.85791	55.74	2348	Amuc I	human feces	ISR	ASIA	No	No	0	95.92	0
Pasolli et al. 2019	ZeeviD_2015__PNP_Main_93__bin.50	2.61603	2.7081	55.71	2242	Amuc I	human feces	ISR	ASIA	No	No	0	96.6	0.68
Pasolli et al. 2019	ZeeviD_2015__PNP_Validation_13__bin.59	2.96739	3.02919	58.14	2463	Amuc II	human feces	ISR	ASIA	No	No	0	97.96	0
Pasolli et al. 2019	ZeeviD_2015__PNP_Validation_22__bin.31	2.57427	2.66488	55.9	2202	Amuc I	human feces	ISR	ASIA	No	No	0	96.6	0
Pasolli et al. 2019	ZeeviD_2015__PNP_Validation_32__bin.14	2.48087	2.67076	55.79	2346	Amuc I	human feces	ISR	ASIA	No	No	0	92.89	1.36
Pasolli et al. 2019	ZeeviD_2015__PNP_Validation_42__bin.42	2.79012	2.86813	55.46	2417	Amuc I	human feces	ISR	ASIA	No	No	0	97.28	0.68
Pasolli et al. 2019	ZeeviD_2015__PNP_Validation_49__bin.2	2.57701	2.63068	55.7	2213	Amuc I	human feces	ISR	ASIA	No	No	0	97.96	0.68
Pasolli et al. 2019	ZeeviD_2015__PNP_Validation_49__bin.57	2.43472	2.61348	64.72	1925	Akk sp. VI	human feces	ISR	ASIA	No	No	0	93.16	0
Pasolli et al. 2019	ZeeviD_2015__PNP_Validation_52__bin.15	2.65796	2.82102	55.84	2343	Amuc I	human feces	ISR	ASIA	No	No	0	94.22	1.36
Pasolli et al. 2019	ZeeviD_2015__PNP_Validation_66__bin.34	2.72972	2.82579	55.43	2363	Amuc I	human feces	ISR	ASIA	No	No	0	96.6	0.68
Pasolli et al. 2019	ZeeviD_2015__PNP_Validation_67__bin.6	3.00897	3.13696	58.27	2566	Amuc II	human feces	ISR	ASIA	No	No	0	95.92	0.68
Pasolli et al. 2019	ZeeviD_2015__PNP_Validation_68__bin.26	2.67086	2.78446	55.69	2309	Amuc I	human feces	ISR	ASIA	No	No	0	95.92	0
Pasolli et al. 2019	ZeeviD_2015__PNP_Validation_72__bin.9	3.08837	3.15269	58.05	2614	Amuc II	human feces	ISR	ASIA	No	No	0	97.96	0.68
Pasolli et al. 2019	ZeeviD_2015__PNP_Validation_73__bin.30	2.58859	2.75734	55.92	2357	Amuc I	human feces	ISR	ASIA	No	No	0	93.88	1.02
Pasolli et al. 2019	ZeeviD_2015__PNP_Validation_77__bin.33	2.42681	2.66186	56.09	2230	Amuc I	human feces	ISR	ASIA	No	No	0	91.17	2.08
Pasolli et al. 2019	ZeeviD_2015__PNP_Validation_81__bin.2	2.49618	2.70765	55.9	2293	Amuc I	human feces	ISR	ASIA	No	No	0	92.19	0.68
Pasolli et al. 2019	ZeeviD_2015__PNP_Validation_92__bin.14	2.59376	2.68506	55.79	2295	Amuc I	human feces	ISR	ASIA	No	No	0	96.6	0.04
Pasolli et al. 2019	ZellerG_2014__CCIS00146684ST-4-0__bin.92	2.51419	2.63985	55.94	2162	Amuc I	human feces	FRA	EUROPE	Yes	No	0	95.24	0
Pasolli et al. 2019	ZellerG_2014__CCIS06260551ST-3-0__bin.27	2.93433	3.09823	56.82	2579	Amuc IV	human feces	FRA	EUROPE	Yes	No	0	94.71	1.14
Pasolli et al. 2019	ZellerG_2014__CCIS07277498ST-4-0__bin.42	2.55681	2.7039	55.81	2340	Amuc I	human feces	FRA	EUROPE	Yes	No	0	94.56	1.16
Pasolli et al. 2019	ZellerG_2014__CCIS07539127ST-4-0__bin.83	3.15541	3.22112	57.78	2688	Amuc II	human feces	FRA	EUROPE	Yes	No	0	97.96	1.36
Pasolli et al. 2019	ZellerG_2014__CCIS09568613ST-4-0__bin.86	2.7591	2.87646	55.39	2453	Amuc I	human feces	FRA	EUROPE	Yes	Yes	100	95.92	0.68
Pasolli et al. 2019	ZellerG_2014__CCIS11354283ST-4-0__bin.42	2.52179	2.63372	55.67	2287	Amuc I	human feces	FRA	EUROPE	Yes	No	0	95.75	3.06
Pasolli et al. 2019	ZellerG_2014__CCIS12656533ST-4-0__bin.14	2.61613	2.68928	55.65	2255	Amuc I	human feces	FRA	EUROPE	Yes	No	0	97.28	0.68
Pasolli et al. 2019	ZellerG_2014__CCIS16326685ST-4-0__bin.23	2.82121	2.87996	55.31	2432	Amuc I	human feces	FRA	EUROPE	Yes	No	0	97.96	0
Pasolli et al. 2019	ZellerG_2014__CCIS16561622ST-4-0__bin.91	3.11906	3.18401	57.84	2646	Amuc II	human feces	FRA	EUROPE	Yes	No	0	97.96	0
Pasolli et al. 2019	ZellerG_2014__CCIS21278152ST-4-0__bin.6	2.97864	3.13871	57.97	2646	Amuc II	human feces	FRA	EUROPE	Yes	No	0	94.9	3.77
Pasolli et al. 2019	ZellerG_2014__CCIS22906510ST-20-0__bin.27	2.64931	2.72338	55.64	2284	Amuc I	human feces	FRA	EUROPE	Yes	No	0	97.28	0.68
Pasolli et al. 2019	ZellerG_2014__CCIS22958137ST-20-0__bin.31	2.91013	3.11111	58.13	2447	Amuc II	human feces	FRA	EUROPE	Yes	No	0	93.54	0
Pasolli et al. 2019	ZellerG_2014__CCIS24254057ST-4-0__bin.53	2.66853	2.76246	55.77	2308	Amuc I	human feces	FRA	EUROPE	Yes	No	0	96.6	0
Pasolli et al. 2019	ZellerG_2014__CCIS25399172ST-4-0__bin.2	2.56463	2.6866	56.02	2182	Amuc I	human feces	FRA	EUROPE	Yes	No	0	95.46	0
Pasolli et al. 2019	ZellerG_2014__CCIS33816588ST-4-0__bin.55	2.93353	2.99462	58.33	2419	Amuc II	human feces	FRA	EUROPE	Yes	Yes	99.07	97.96	0.68
Pasolli et al. 2019	ZellerG_2014__CCIS36797902ST-4-0__bin.30	2.67351	2.78723	55.58	2293	Amuc I	human feces	FRA	EUROPE	Yes	Yes	100	95.92	0
Pasolli et al. 2019	ZellerG_2014__CCIS41222843ST-4-0__bin.47	2.5958	2.77507	55.75	2224	Amuc I	human feces	FRA	EUROPE	Yes	No	0	93.54	0.68
Pasolli et al. 2019	ZellerG_2014__CCIS41806458ST-4-0__bin.43	2.68091	2.78971	55.8	2351	Amuc I	human feces	FRA	EUROPE	Yes	No	0	96.1	1.36
Pasolli et al. 2019	ZellerG_2014__CCIS44676181ST-4-0__bin.31	2.56254	2.79205	55.83	2304	Amuc I	human feces	FRA	EUROPE	Yes	No	0	91.78	1.02
Pasolli et al. 2019	ZellerG_2014__CCIS44757994ST-4-0__bin.21	2.6856	2.74153	56.18	2293	Amuc I	human feces	FRA	EUROPE	Yes	No	0	97.96	0
Pasolli et al. 2019	ZellerG_2014__CCIS46047672ST-4-0__bin.18	2.99823	3.10376	56.94	2521	Amuc IV	human feces	FRA	EUROPE	Yes	No	0	96.6	0
Pasolli et al. 2019	ZellerG_2014__CCIS47745468ST-4-0__bin.51	2.59991	2.65406	56	2233	Amuc I	human feces	FRA	EUROPE	Yes	No	0	97.96	0
Pasolli et al. 2019	ZellerG_2014__CCIS50561855ST-4-0__bin.14	2.42161	2.54264	56.56	2132	Amuc I	human feces	FRA	EUROPE	Yes	No	0	95.24	0.68
Pasolli et al. 2019	ZellerG_2014__CCIS53355328ST-4-0__bin.11	2.70785	2.86364	55.57	2350	Amuc I	human feces	FRA	EUROPE	Yes	No	0	94.56	0
Pasolli et al. 2019	ZellerG_2014__CCIS58234805ST-4-0__bin.9	2.84851	2.90783	55.42	2495	Amuc I	human feces	FRA	EUROPE	Yes	Yes	99.87	97.96	0
Pasolli et al. 2019	ZellerG_2014__CCIS59132091ST-4-0__bin.66	2.67675	2.73249	55.78	2331	Amuc I	human feces	FRA	EUROPE	Yes	Yes	100	97.96	2.04
Pasolli et al. 2019	ZellerG_2014__CCIS62794166ST-4-0__bin.20	2.709	2.78475	55.55	2427	Amuc I	human feces	FRA	EUROPE	Yes	No	0	97.28	0.82
Pasolli et al. 2019	ZellerG_2014__CCIS63468405ST-4-0__bin.21	2.79622	2.89464	55.36	2387	Amuc I	human feces	FRA	EUROPE	Yes	Yes	99.87	96.6	0
Pasolli et al. 2019	ZellerG_2014__CCIS64785924ST-20-0__bin.8	2.56954	2.7579	55.29	2319	Amuc I	human feces	FRA	EUROPE	Yes	Yes	100	93.17	1.5
Pasolli et al. 2019	ZellerG_2014__CCIS72607085ST-4-0__bin.32	2.64051	2.77248	55.72	2231	Amuc I	human feces	FRA	EUROPE	Yes	No	0	95.24	0
Pasolli et al. 2019	ZellerG_2014__CCIS81735969ST-20-0__bin.69	2.70781	2.7642	55.54	2296	Amuc I	human feces	FRA	EUROPE	Yes	Yes	99.79	97.96	0.68
Pasolli et al. 2019	ZellerG_2014__CCIS81887263ST-4-0__bin.83	2.73527	2.79223	55.71	2345	Amuc I	human feces	FRA	EUROPE	Yes	No	0	97.96	0
Pasolli et al. 2019	ZellerG_2014__CCIS83870198ST-4-0__bin.40	2.62476	2.67942	56.15	2247	Amuc I	human feces	FRA	EUROPE	Yes	No	0	97.96	0
Pasolli et al. 2019	ZellerG_2014__CCIS84543192ST-4-0__bin.14	2.39512	2.61447	55.91	2221	Amuc I	human feces	FRA	EUROPE	Yes	No	0	91.61	3.26
Pasolli et al. 2019	ZellerG_2014__CCIS87116798ST-4-0__bin.2	2.90398	2.99565	58.1	2524	Amuc II	human feces	FRA	EUROPE	Yes	No	0	96.94	2.04
Pasolli et al. 2019	ZellerG_2014__CCIS88007743ST-4-0__bin.19	3.127	3.19212	57.8	2621	Amuc II	human feces	FRA	EUROPE	Yes	No	0	97.96	0.68
Pasolli et al. 2019	ZellerG_2014__CCIS90166425ST-4-0__bin.9	2.52795	2.5806	56.28	2163	Amuc I	human feces	FRA	EUROPE	Yes	Yes	99.93	97.96	0
Pasolli et al. 2019	ZellerG_2014__CCIS90443472ST-4-0__bin.39	2.30105	2.51949	55.73	2211	Amuc I	human feces	FRA	EUROPE	Yes	No	0	91.33	1.4
Pasolli et al. 2019	ZellerG_2014__CCIS98832363ST-4-0__bin.34	2.66591	2.72143	55.6	2293	Amuc I	human feces	FRA	EUROPE	Yes	Yes	100	97.96	0
Pasolli et al. 2019	ZellerG_2014__CCMD12232071ST-21-0__bin.52	2.72108	2.81685	55.57	2344	Amuc I	human feces	DEU	EUROPE	Yes	No	0	96.6	0
Pasolli et al. 2019	ZellerG_2014__CCMD23101338ST-21-0__bin.60	2.48226	2.60632	55.83	2330	Amuc I	human feces	DEU	EUROPE	Yes	Yes	99.87	95.24	1.74
Pasolli et al. 2019	ZellerG_2014__CCMD25963797ST-21-0__bin.16	2.79644	2.85468	55.36	2410	Amuc I	human feces	DEU	EUROPE	Yes	No	0	97.96	0
Pasolli et al. 2019	ZellerG_2014__CCMD26709089ST-21-0__bin.42	2.50155	2.60796	56.19	2146	Amuc I	human feces	DEU	EUROPE	Yes	No	0	95.92	0
Pasolli et al. 2019	ZellerG_2014__CCMD26925580ST-21-0__bin.31	2.6577	2.73201	55.9	2279	Amuc I	human feces	DEU	EUROPE	Yes	No	0	97.28	0
Pasolli et al. 2019	ZellerG_2014__CCMD35802077ST-21-0__bin.44	2.58779	2.64169	55.91	2242	Amuc I	human feces	DEU	EUROPE	Yes	No	0	97.96	0
Pasolli et al. 2019	ZellerG_2014__CCMD42428553ST-21-0__bin.29	2.69692	2.75309	55.59	2361	Amuc I	human feces	DEU	EUROPE	Yes	No	0	97.96	0
Pasolli et al. 2019	ZellerG_2014__CCMD63399960ST-21-0__bin.74	3.05932	3.167	56.12	2642	Amuc IV	human feces	DEU	EUROPE	Yes	No	0	96.6	0.68
Pasolli et al. 2019	ZellerG_2014__CCMD64776337ST-21-0__bin.21	2.73645	2.81297	55.56	2392	Amuc I	human feces	DEU	EUROPE	Yes	No	0	97.28	0
Pasolli et al. 2019	ZellerG_2014__CCMD72895164ST-21-0__bin.25	2.46023	2.67999	56.2	2133	Amuc I	human feces	DEU	EUROPE	Yes	No	0	91.8	0.14
Pasolli et al. 2019	ZellerG_2014__CCMD79987997ST-21-0__bin.33	2.71352	2.80902	55.51	2379	Amuc I	human feces	DEU	EUROPE	Yes	No	0	96.6	0
Pasolli et al. 2019	ZellerG_2014__CCMD82866709ST-21-0__bin.9	2.82434	2.88316	55.39	2505	Amuc I	human feces	DEU	EUROPE	Yes	No	0	97.96	0
Pasolli et al. 2019	ZellerG_2014__CCMD95433940ST-21-0__bin.16	3.01234	3.14047	58.2	2521	Amuc II	human feces	DEU	EUROPE	Yes	No	0	95.92	0
Pasolli et al. 2019	ZellerG_2014__MMPU68403337ST__bin.31	2.82375	2.88255	55.38	2442	Amuc I	human feces	DEU	EUROPE	Yes	No	0	97.96	0
Kirmiz et al. 2019	Kirmiz_2019_12C	2.9877	3.07123	57.17	2503	Amuc IV	human feces	USA	NORTH AMERICA	Yes	No	0	97.28	0
Kirmiz et al. 2019	Kirmiz_2019_13A	3.19626	3.26282	56.62	2700	Amuc IV	human feces	USA	NORTH AMERICA	Yes	No	0	97.96	0.68
Kirmiz et al. 2019	Kirmiz_2019_148A	3.04129	3.10462	55.96	2607	Amuc IV	human feces	USA	NORTH AMERICA	Yes	No	0	97.96	0.68
Kirmiz et al. 2019	Kirmiz_2019_150B	2.99181	3.07547	57.18	2500	Amuc IV	human feces	USA	NORTH AMERICA	Yes	No	0	97.28	0
Kirmiz et al. 2019	Kirmiz_2019_156A	3.05175	3.11531	56.73	2567	Amuc IV	human feces	USA	NORTH AMERICA	Yes	No	0	97.96	0.68
Kirmiz et al. 2019	Kirmiz_2019_18B	2.9478	3.0374	56.94	2496	Amuc IV	human feces	USA	NORTH AMERICA	Yes	No	0	97.05	1.36
Kirmiz et al. 2019	Kirmiz_2019_74B	3.00636	3.06896	56.69	2529	Amuc IV	human feces	USA	NORTH AMERICA	Yes	No	0	97.96	0

## Sheet: ST2
Table S2: The information of 85 isolated genomes of Akkermansia
Original from	Genome ID	Genome size (Mbp)	% GC	No. of genes	Phlogroup	Isolated from	Country	Continents	Westernized	16S gene (Y/N)	% 16S similarity (BAA-835)	% Completeness	% Contamination
author provided	Akkermansia_GP37	3.01093	57.65	2554	Agy	human feces	CHN	ASIA	No	Yes	94.39	94.56	0
NCBI	GCA_002885155.1_ASM288515v1	2.79561	55.57	2404	Amuc I	human feces	CHN	ASIA	No	Yes	100	97.96	0
NCBI	GCA_000020225.1_ASM2022v1	2.6641	55.76	2246	Amuc I	human feces	USA	NORTH AMERICA	Yes	Yes	100	97.96	0
NCBI	GCA_001578645.1_ASM157864v1	3.10978	56.94	2631	Amuc IV	human feces	USA	NORTH AMERICA	Yes	Yes	98.14	97.96	0
NCBI	GCA_001580195.1_ASM158019v1	3.11373	56.94	2627	Amuc IV	human feces	USA	NORTH AMERICA	Yes	Yes	98.14	97.96	0
NCBI	GCA_001647615.1_ASM164761v1	3.10822	56.95	2624	Amuc IV	human feces	USA	NORTH AMERICA	Yes	Yes	98.14	97.96	0
NCBI	GCA_001683795.1_ASM168379v1	3.15785	57.68	2668	Agy	Reticulated python	(Non-human)	(Non-human)		No	0	91.84	4.76
NCBI	GCA_001688765.2_ASM168876v2	2.74528	55.66	2346	Amuc I	Mouse feces	(Non-human)	(Non-human)		Yes	99.87	97.96	0
NCBI	GCA_002161325.1_ASM216132v1	2.73697	55.72	2328	Amuc I	Gallus gallus	(Non-human)	(Non-human)		Yes	100	97.96	0
NCBI	GCA_002201495.1_ASM220149v1	2.73736	55.66	2331	Amuc I	Mouse feces	(Non-human)	(Non-human)		Yes	99.87	97.96	0
NCBI	GCA_002885165.1_ASM288516v1	2.7703	55.37	2370	Amuc I	human feces	CHN	ASIA	No	Yes	99.93	97.96	0.68
NCBI	GCA_002885195.1_ASM288519v1	2.75023	55.44	2356	Amuc I	human feces	CHN	ASIA	No	Yes	99.8	97.96	0
NCBI	GCA_002885215.1_ASM288521v1	2.75317	55.3	2376	Amuc I	human feces	CHN	ASIA	No	Yes	99.93	97.96	0
NCBI	GCA_002885235.1_ASM288523v1	2.84338	55.37	2472	Amuc I	human feces	CHN	ASIA	No	Yes	99.87	97.96	0.68
NCBI	GCA_002885255.1_ASM288525v1	2.82443	55.3	2447	Amuc I	human feces	CHN	ASIA	No	Yes	100	97.96	0.68
NCBI	GCA_002885265.1_ASM288526v1	2.76245	55.19	2336	Amuc I	human feces	CHN	ASIA	No	Yes	99.93	97.96	0
NCBI	GCA_002885075.1_ASM288507v1	3.10283	58.05	2581	Amuc II	Mouse feces	(Non-human)	(Non-human)		Yes	99.2	97.96	0
NCBI	GCA_002885295.1_ASM288529v1	2.86121	55.57	2478	Amuc I	human feces	CHN	ASIA	No	Yes	100	97.96	0
NCBI	GCA_002885315.1_ASM288531v1	2.72026	55.51	2300	Amuc I	human feces	CHN	ASIA	No	Yes	99.93	97.96	0
NCBI	GCA_002885355.1_ASM288535v1	2.85929	55.56	2472	Amuc I	human feces	CHN	ASIA	No	Yes	100	97.96	0
NCBI	GCA_002885375.1_ASM288537v1	2.82083	55.62	2428	Amuc I	human feces	CHN	ASIA	No	Yes	100	97.96	0
NCBI	GCA_002885415.1_ASM288541v1	2.67291	55.62	2258	Amuc I	human feces	CHN	ASIA	No	Yes	100	97.96	0
NCBI	GCA_002885425.1_ASM288542v1	2.70833	55.53	2315	Amuc I	human feces	CHN	ASIA	No	Yes	100	97.96	0
NCBI	GCA_002885465.1_ASM288546v1	2.67914	55.72	2282	Amuc I	human feces	CHN	ASIA	No	Yes	100	97.96	0
NCBI	GCA_002885575.1_ASM288557v1	2.88337	55.39	2469	Amuc I	human feces	CHN	ASIA	No	Yes	99.87	97.96	0
NCBI	GCA_002885595.1_ASM288559v1	2.84624	55.24	2466	Amuc I	human feces	CHN	ASIA	No	Yes	99.93	97.96	0
NCBI	GCA_002885615.1_ASM288561v1	2.7704	55.32	2374	Amuc I	human feces	CHN	ASIA	No	Yes	99.93	97.96	0.68
NCBI	GCA_002885625.1_ASM288562v1	2.78722	55.48	2415	Amuc I	human feces	CHN	ASIA	No	Yes	100	97.96	0
NCBI	GCA_002885655.1_ASM288565v1	2.83867	55.32	2458	Amuc I	human feces	CHN	ASIA	No	Yes	100	97.96	0.68
NCBI	GCA_002885335.1_ASM288533v1	2.67907	55.72	2273	Amuc I	Mouse feces	(Non-human)	(Non-human)		Yes	100	97.96	0
NCBI	GCA_002885675.1_ASM288567v1	2.79072	55.48	2400	Amuc I	human feces	CHN	ASIA	No	Yes	99.92	97.96	0
NCBI	GCA_002885695.1_ASM288569v1	2.72009	55.6	2338	Amuc I	human feces	CHN	ASIA	No	Yes	100	97.96	0
NCBI	GCA_002885395.1_ASM288539v1	2.79095	55.48	2401	Amuc I	Mouse feces	(Non-human)	(Non-human)		Yes	99.93	97.96	0
NCBI	GCA_002885715.1_ASM288571v1	2.67769	55.72	2278	Amuc I	human feces	CHN	ASIA	No	Yes	100	97.96	0
NCBI	GCA_003716915.1_ASM371691v1	2.77224	55.39	2377	Amuc I	human feces	KOR	ASIA	No	Yes	99.93	97.96	0
NCBI	GCA_002885455.1_ASM288545v1	2.67985	55.72	2281	Amuc I	Mouse feces	(Non-human)	(Non-human)		Yes	100	97.96	0
NCBI	GCA_003716935.1_ASM371693v1	2.66383	55.76	2360	Amuc I	human feces	KOR	ASIA	No	Yes	100	97.73	0
NCBI	GCA_002885475.1_ASM288547v1	2.64554	55.66	2250	Amuc I	Mouse feces	(Non-human)	(Non-human)		Yes	100	94.22	0
NCBI	GCA_003716955.1_ASM371695v1	2.66401	55.76	2267	Amuc I	human feces	KOR	ASIA	No	Yes	100	97.28	0
NCBI	GCA_003716975.1_ASM371697v1	2.76421	55.25	2367	Amuc I	human feces	KOR	ASIA	No	Yes	99.93	97.96	0
NCBI	GCA_002885555.1_ASM288555v1	3.20244	57.72	2722	Amuc II	Mouse feces	(Non-human)	(Non-human)		Yes	99.2	97.96	2.04
NCBI	GCA_004015005.1_ASM401500v1	2.76383	55.25	2534	Amuc I	human feces	KOR	ASIA	No	Yes	99.93	96.37	0
NCBI	GCA_004015025.1_ASM401502v1	2.76431	55.26	2353	Amuc I	human feces	KOR	ASIA	No	Yes	99.93	97.96	0
NCBI	GCA_004015045.1_ASM401504v1	2.7643	55.26	2345	Amuc I	human feces	KOR	ASIA	No	Yes	99.93	97.96	0
NCBI	GCA_004015065.1_ASM401506v1	2.76419	55.25	2389	Amuc I	human feces	KOR	ASIA	No	Yes	99.93	97.96	0
NCBI	GCA_004015085.1_ASM401508v1	2.77012	55.3	2407	Amuc I	human feces	KOR	ASIA	No	Yes	99.8	97.73	0
NCBI	GCA_004015105.1_ASM401510v1	2.72425	55.32	2320	Amuc I	human feces	KOR	ASIA	No	Yes	99.93	97.96	0
NCBI	GCA_004015125.1_ASM401512v1	2.72416	55.32	2374	Amuc I	human feces	KOR	ASIA	No	Yes	99.93	97.96	0
NCBI	GCA_004015205.1_ASM401520v1	2.77007	55.3	2393	Amuc I	human feces	KOR	ASIA	No	Yes	99.8	97.96	0
NCBI	GCA_004015225.1_ASM401522v1	2.77015	55.3	2392	Amuc I	human feces	KOR	ASIA	No	Yes	99.8	97.73	0
NCBI	GCA_004015245.1_ASM401524v1	2.79943	55.3	2411	Amuc I	human feces	KOR	ASIA	No	Yes	100	97.96	0
NCBI	GCA_004015265.1_ASM401526v1	2.82404	55.39	2439	Amuc I	human feces	KOR	ASIA	No	Yes	99.93	97.96	0
NCBI	GCA_004015285.1_ASM401528v1	2.76396	55.25	2477	Amuc I	human feces	KOR	ASIA	No	Yes	99.93	97.05	0.68
NCBI	GCA_004015305.1_ASM401530v1	2.7701	55.3	2418	Amuc I	human feces	KOR	ASIA	No	Yes	99.8	97.28	0
NCBI	GCA_004015325.1_ASM401532v1	2.72419	55.32	2343	Amuc I	human feces	KOR	ASIA	No	Yes	99.93	97.96	0
NCBI	GCA_004015345.1_ASM401534v1	2.72415	55.32	2380	Amuc I	human feces	KOR	ASIA	No	Yes	99.93	97.28	0
NCBI	GCA_004104435.1_ASM410443v1	2.86041	55.32	2465	Amuc I	human feces	KOR	ASIA	No	Yes	100	97.96	0.68
NCBI	GCA_004101765.1_ASM410176v1	2.81994	55.32	2409	Amuc I	human feces	BEL	EUROPE	Yes	Yes	99.8	97.05	0.68
NCBI	GCA_004167605.1_ASM416760v1	3.11646	55.86	2663	Amuc IV	human feces	USA	NORTH AMERICA	Yes	Yes	98.54	97.96	0.68
NCBI	GCA_004168105.1_ASM416810v1	2.77209	55.06	2394	Amuc I	human feces	USA	NORTH AMERICA	Yes	Yes	99.93	97.96	0.68
NCBI	GCA_004319565.1_ASM431956v1	2.80192	55.74	2407	Amuc I	Mouse feces	(Non-human)	(Non-human)		Yes	100	97.96	0
NCBI	GCA_900097105.1_WK001	3.07408	57.65	2586	Agy	Python	(Non-human)	(Non-human)		Yes	94.39	94.56	0.68
NCBI	GCA_900184845.1_Chimpanzee_1	2.6155	55.72	2239	Amuc I	Chimpanzee	(Non-human)	(Non-human)		No	0	97.28	0
NCBI	GCA_900184855.1_Horse	2.77449	55.71	2369	Amuc I	Horse	(Non-human)	(Non-human)		No	0	97.73	2.04
NCBI	GCA_900184865.1_Chimpanzee_2_1	2.92756	55.87	2546	Amuc I	Chimpanzee	(Non-human)	(Non-human)		No	0	97.96	3.91
NCBI	GCA_900184885.1_MOUSE_M89_JASPER	2.85916	55.85	2470	Amuc I	Mouse feces	(Non-human)	(Non-human)		No	0	97.96	2.04
NCBI	GCA_900184905.1_Siamang	2.6525	55.76	2256	Amuc I	Siamang	(Non-human)	(Non-human)		No	0	97.96	0.68
NCBI	GCA_900184965.1_Mouse_2_MG	2.85916	55.85	2468	Amuc I	Mouse feces	(Non-human)	(Non-human)		No	0	97.96	2.04
NCBI	GCA_900184975.1_Chimpanzee_2_2	2.9397	55.22	2522	Amuc I	Chimpanzee	(Non-human)	(Non-human)		Yes	99.93	97.28	6.8
NCBI	GCA_900184985.1_Mouse_1_89	2.71556	55.64	2341	Amuc I	Mouse feces	(Non-human)	(Non-human)		Yes	99.87	97.96	0
NCBI	GCA_900185005.1_Reindeer	2.6724	55.76	2271	Amuc I	Reindeer	(Non-human)	(Non-human)		No	0	97.96	0.68
NCBI	GCA_900185025.1_MG2_JASPER	2.7438	55.59	2381	Amuc I	Mouse feces	(Non-human)	(Non-human)		No	0	97.96	0
NCBI	GCA_900185045.1_Elephant	2.67417	55.71	2262	Amuc I	Elephant	(Non-human)	(Non-human)		No	0	97.96	0.68
NCBI	GCA_900185065.1_Pig	2.80794	55.76	2377	Amuc I	Pig	(Non-human)	(Non-human)		No	0	97.96	4.76
NCBI	GCA_002884995.1_ASM288499v1	3.18886	57.82	2662	Amuc II	human feces	CHN	ASIA	No	Yes	99.07	97.96	0.68
NCBI	GCA_002885015.1_ASM288501v1	3.11388	57.81	2609	Amuc II	human feces	CHN	ASIA	No	Yes	99.2	97.96	1.36
NCBI	GCA_002885025.1_ASM288502v1	3.16745	57.92	2640	Amuc II	human feces	CHN	ASIA	No	Yes	99.2	97.96	0
NCBI	GCA_002885055.1_ASM288505v1	3.17447	57.72	2678	Amuc II	human feces	CHN	ASIA	No	Yes	99.2	97.96	1.36
NCBI	GCA_002885095.1_ASM288509v1	3.09687	58.07	2578	Amuc II	human feces	CHN	ASIA	No	Yes	99.2	97.96	0
NCBI	GCA_002885105.1_ASM288510v1	2.69641	57.77	2268	Amuc II	human feces	CHN	ASIA	No	Yes	99.2	86.85	0.68
NCBI	GCA_002885135.1_ASM288513v1	2.66016	58.12	2191	Amuc II	human feces	CHN	ASIA	No	Yes	99.14	90.25	0
NCBI	GCA_002885515.1_ASM288551v1	3.19774	57.8	2664	Amuc II	human feces	CHN	ASIA	No	Yes	99.07	97.96	0.68
NCBI	GCA_002885535.1_ASM288553v1	3.14302	57.76	2634	Amuc II	human feces	CHN	ASIA	No	Yes	99.2	97.96	1.36
NCBI	GCA_002884915.1_ASM288491v1	3.00909	58	2505	Amuc III	human feces	CHN	ASIA	No	Yes	99.01	97.96	1.36
NCBI	GCA_002884975.1_ASM288497v1	2.90215	58.32	2399	Amuc III	human feces	CHN	ASIA	No	Yes	99.01	97.96	0

## Sheet: ST3
Table S3: The list of specific functions of Akkermansia phylogroups
Pathway	Pathway_name	KOs	KO_number	Group
C01002	Peptidases and inhibitors [BR:ko01002]	K04772,K17733,K01261	3	Amuc I core
C02000	Transporters [BR:ko02000]	K02016,K11741,K02015	3	Amuc I core
C03400	DNA repair and recombination proteins [BR:ko03400]	K16898,K22585	2	Amuc I core
C00061	Fatty acid biosynthesis [PATH:ko00061]	K00648	1	Amuc I core
C00440	Phosphonate and phosphinate metabolism [PATH:ko00440]	K03823	1	Amuc I core
C00540	Lipopolysaccharide biosynthesis [PATH:ko00540]	K12975	1	Amuc I core
C00565	Ether lipid metabolism [PATH:ko00565]	K16795	1	Amuc I core
C00650	Butanoate metabolism [PATH:ko00650]	K03366	1	Amuc I core
C00750	Vitamin B6 metabolism [PATH:ko00750]	K05275	1	Amuc I core
C00760	Nicotinate and nicotinamide metabolism [PATH:ko00760]	K03426	1	Amuc I core
C00920	Sulfur metabolism [PATH:ko00920]	K00380	1	Amuc I core
C01001	Protein kinases [BR:ko01001]	K02482	1	Amuc I core
C01503	Cationic antimicrobial peptide (CAMP) resistance [PATH:ko01503]	K06079	1	Amuc I core
C02020	Two-component system [PATH:ko02020]	K03413	1	Amuc I core
C03000	Transcription factors [BR:ko03000]	K18954	1	Amuc I core
C03030	DNA replication [PATH:ko03030]	K02343	1	Amuc I core
C03440	Homologous recombination [PATH:ko03440]	K03551	1	Amuc I core
C99980	Enzymes with EC numbers	K03830	1	Amuc I core
C99997	Function unknown	K07338	1	Amuc I core
C02000	Transporters [BR:ko02000]	K08141,K21395,K18214,K18901,K02100,K21449,K18218,K08225,K08217,K06196,K03298,K06188,K03325,K11746	14	Amuc I pan
C99980	Enzymes with EC numbers	K01005,K03741,K01185,K03929,K22322,K01449,K20883,K09022,K01181,K13979,K12952,K06607,K00354,K19181	14	Amuc I pan
C02048	Prokaryotic defense system [BR:ko02048]	K18842,K18923,K07171,K07341,K06218,K19156,K19147,K07473,K19159,K07452,K19157,K24451,K19092	13	Amuc I pan
C03000	Transcription factors [BR:ko03000]	K07729,K15836,K13652,K21405,K22299,K21903,K23237,K09017,K09681	9	Amuc I pan
C99997	Function unknown	K09787,K09807,K07074,K06882,K09702,K06996,K06950	7	Amuc I pan
C02020	Two-component system [PATH:ko02020]	K07668,K13587,K14979,K02406,K13599,K07699	6	Amuc I pan
C01002	Peptidases and inhibitors [BR:ko01002]	K04087,K19225,K07284,K21471,K19220	5	Amuc I pan
C01003	Glycosyltransferases [BR:ko01003]	K16697,K19354,K12997,K12995,K13684	5	Amuc I pan
C99976	Replication and repair	K07445,K02086,K07496,K07481,K07486	5	Amuc I pan
C00230	Purine metabolism [PATH:ko00230]	K07816,K01768,K03651,K00759	4	Amuc I pan
C00520	Amino sugar and nucleotide sugar metabolism [PATH:ko00520]	K00075,K03431,K01198,K15921	4	Amuc I pan
C00540	Lipopolysaccharide biosynthesis [PATH:ko00540]	K07264,K03279,K02847,K02840	4	Amuc I pan
C00920	Sulfur metabolism [PATH:ko00920]	K02046,K00955,K08358,K00390	4	Amuc I pan
C01504	Antimicrobial resistance genes [BR:ko01504]	K17910,K19279,K05593,K19883	4	Amuc I pan
C00240	Pyrimidine metabolism [PATH:ko00240]	K01520,K00757,K03465	3	Amuc I pan
C00500	Starch and sucrose metabolism [PATH:ko00500]	K02819,K16148,K01208	3	Amuc I pan
C02010	ABC transporters [PATH:ko02010]	K09811,K17320,K10038	3	Amuc I pan
C02044	Secretion system [BR:ko02044]	K12053,K02221,K12511	3	Amuc I pan
C03016	Transfer RNA biogenesis [BR:ko03016]	K19055,K09765,K18828	3	Amuc I pan
C99996	General function prediction only	K04477,K02348,K03931	3	Amuc I pan
C00030	Pentose phosphate pathway [PATH:ko00030]	K00034,K01619	2	Amuc I pan
C00362	Benzoate degradation [PATH:ko00362]	K01055,K07535	2	Amuc I pan
C00564	Glycerophospholipid metabolism [PATH:ko00564]	K08744,K00980	2	Amuc I pan
C00620	Pyruvate metabolism [PATH:ko00620]	K01759,K22373	2	Amuc I pan
C00630	Glyoxylate and dicarboxylate metabolism [PATH:ko00630]	K00122,K00018	2	Amuc I pan
C00860	Porphyrin and chlorophyll metabolism [PATH:ko00860]	K09882,K01599	2	Amuc I pan
C01001	Protein kinases [BR:ko01001]	K08884,K00936	2	Amuc I pan
C03070	Bacterial secretion system [PATH:ko03070]	K11912,K11904	2	Amuc I pan
C03110	Chaperones and folding catalysts [BR:ko03110]	K04086,K03769	2	Amuc I pan
C03400	DNA repair and recombination proteins [BR:ko03400]	K19789,K03546	2	Amuc I pan
C99992	Structural proteins	K07265,K07266	2	Amuc I pan
C00052	Galactose metabolism [PATH:ko00052]	K01684	1	Amuc I pan
C00270	Cysteine and methionine metabolism [PATH:ko00270]	K00549	1	Amuc I pan
C00300	Lysine biosynthesis [PATH:ko00300]	K15792	1	Amuc I pan
C00400	Phenylalanine, tyrosine and tryptophan biosynthesis [PATH:ko00400]	K13832	1	Amuc I pan
C00405	Phenazine biosynthesis [PATH:ko00405]	K06998	1	Amuc I pan
C00480	Glutathione metabolism [PATH:ko00480]	K01270	1	Amuc I pan
C00513	Various types of N-glycan biosynthesis [PATH:ko00513]	K09656	1	Amuc I pan
C00523	Polyketide sugar unit biosynthesis [PATH:ko00523]	K01790	1	Amuc I pan
C00531	Glycosaminoglycan degradation [PATH:ko00531]	K01135	1	Amuc I pan
C00562	Inositol phosphate metabolism [PATH:ko00562]	K16044	1	Amuc I pan
C00590	Arachidonic acid metabolism [PATH:ko00590]	K23486	1	Amuc I pan
C00680	Methane metabolism [PATH:ko00680]	K11261	1	Amuc I pan
C00740	Riboflavin metabolism [PATH:ko00740]	K04719	1	Amuc I pan
C00770	Pantothenate and CoA biosynthesis [PATH:ko00770]	K06133	1	Amuc I pan
C00790	Folate biosynthesis [PATH:ko00790]	K01664	1	Amuc I pan
C01005	Lipopolysaccharide biosynthesis proteins [BR:ko01005]	K19714	1	Amuc I pan
C01006	Prenyltransferases [BR:ko01006]	K14136	1	Amuc I pan
C01053	Biosynthesis of siderophore group nonribosomal peptides [PATH:ko01053]	K04783	1	Amuc I pan
C01055	Biosynthesis of vancomycin group antibiotics [PATH:ko01055]	K16422	1	Amuc I pan
C01501	beta-Lactam resistance [PATH:ko01501]	K02171	1	Amuc I pan
C02024	Quorum sensing [PATH:ko02024]	K20333	1	Amuc I pan
C02025	Biofilm formation - Pseudomonas aeruginosa [PATH:ko02025]	K20997	1	Amuc I pan
C03009	Ribosome biogenesis [BR:ko03009]	K07574	1	Amuc I pan
C03013	RNA transport [PATH:ko03013]	K14300	1	Amuc I pan
C03018	RNA degradation [PATH:ko03018]	K12598	1	Amuc I pan
C03021	Transcription machinery [BR:ko03021]	K03580	1	Amuc I pan
C03036	Chromosome and associated proteins [BR:ko03036]	K03529	1	Amuc I pan
C03440	Homologous recombination [PATH:ko03440]	K04067	1	Amuc I pan
C04122	Sulfur relay system [PATH:ko04122]	K21029	1	Amuc I pan
C04141	Protein processing in endoplasmic reticulum [PATH:ko04141]	K04079	1	Amuc I pan
C05017	Spinocerebellar ataxia [PATH:ko05017]	K17680	1	Amuc I pan
C05111	Biofilm formation - Vibrio cholerae [PATH:ko05111]	K20922	1	Amuc I pan
C05133	Pertussis [PATH:ko05133]	K15125	1	Amuc I pan
C99978	Cell growth	K06410	1	Amuc I pan
C99984	Nucleotide metabolism	K15051	1	Amuc I pan
C99985	Amino acid metabolism	K08234	1	Amuc I pan
C99986	Glycan metabolism	K08992	1	Amuc I pan
C99995	Signaling proteins	K14065	1	Amuc I pan
C00860	Porphyrin and chlorophyll metabolism [PATH:ko00860]	K02224,K13541,K00595,K02188,K19221,K02190,K06042,K03394	8	Amuc II core
C99980	Enzymes with EC numbers	K03824,K00754,K01269,K23102,K23300	5	Amuc II core
C01003	Glycosyltransferases [BR:ko01003]	K23684,K20887,K12984	3	Amuc II core
C01504	Antimicrobial resistance genes [BR:ko01504]	K00662,K18555,K18234	3	Amuc II core
C02000	Transporters [BR:ko02000]	K12685,K03315,K21137	3	Amuc II core
C02010	ABC transporters [PATH:ko02010]	K02010,K02012,K02011	3	Amuc II core
C00440	Phosphonate and phosphinate metabolism [PATH:ko00440]	K03430,K05306	2	Amuc II core
C00010	Glycolysis / Gluconeogenesis [PATH:ko00010]	K00128	1	Amuc II core
C00051	Fructose and mannose metabolism [PATH:ko00051]	K00045	1	Amuc II core
C00073	Cutin, suberine and wax biosynthesis [PATH:ko00073]	K13356	1	Amuc II core
C00260	Glycine, serine and threonine metabolism [PATH:ko00260]	K13290	1	Amuc II core
C00571	Lipoarabinomannan (LAM) biosynthesis [PATH:ko00571]	K13668	1	Amuc II core
C00791	Atrazine degradation [PATH:ko00791]	K23359	1	Amuc II core
C01001	Protein kinases [BR:ko01001]	K07154	1	Amuc II core
C01009	Protein phosphatases and associated proteins [BR:ko01009]	K18045	1	Amuc II core
C01503	Cationic antimicrobial peptide (CAMP) resistance [PATH:ko01503]	K01406	1	Amuc II core
C03000	Transcription factors [BR:ko03000]	K23777	1	Amuc II core
C03041	Spliceosome [BR:ko03041]	K13195	1	Amuc II core
C03410	Base excision repair [PATH:ko03410]	K13529	1	Amuc II core
C04714	Thermogenesis [PATH:ko04714]	K18164	1	Amuc II core
C04723	Retrograde endocannabinoid signaling [PATH:ko04723]	K13985	1	Amuc II core
C02000	Transporters [BR:ko02000]	K15269,K21573,K03837,K07274,K03446,K21572	6	Amuc II pan
C02010	ABC transporters [PATH:ko02010]	K01995,K09814,K01999,K01997,K11958,K01998	6	Amuc II pan
C01002	Peptidases and inhibitors [BR:ko01002]	K16643,K20609,K21613,K23425	4	Amuc II pan
C00540	Lipopolysaccharide biosynthesis [PATH:ko00540]	K19353,K02844	2	Amuc II pan
C00920	Sulfur metabolism [PATH:ko00920]	K00392,K17218	2	Amuc II pan
C02020	Two-component system [PATH:ko02020]	K07789,K07652	2	Amuc II pan
C03400	DNA repair and recombination proteins [BR:ko03400]	K03656,K03658	2	Amuc II pan
C99976	Replication and repair	K07453,K07493	2	Amuc II pan
C99997	Function unknown	K09137,K07045	2	Amuc II pan
C00010	Glycolysis / Gluconeogenesis [PATH:ko00010]	K00016	1	Amuc II pan
C00190	Oxidative phosphorylation [PATH:ko00190]	K02133	1	Amuc II pan
C00360	Phenylalanine metabolism [PATH:ko00360]	K01451	1	Amuc II pan
C00500	Starch and sucrose metabolism [PATH:ko00500]	K01179	1	Amuc II pan
C00531	Glycosaminoglycan degradation [PATH:ko00531]	K01132	1	Amuc II pan
C00601	Glycosphingolipid biosynthesis - lacto and neolacto series [PATH:ko00601]	K00709	1	Amuc II pan
C00620	Pyruvate metabolism [PATH:ko00620]	K01962	1	Amuc II pan
C00790	Folate biosynthesis [PATH:ko00790]	K13950	1	Amuc II pan
C00860	Porphyrin and chlorophyll metabolism [PATH:ko00860]	K05934	1	Amuc II pan
C01003	Glycosyltransferases [BR:ko01003]	K12987	1	Amuc II pan
C02042	Bacterial toxins [BR:ko02042]	K11021	1	Amuc II pan
C02048	Prokaryotic defense system [BR:ko02048]	K21498	1	Amuc II pan
C03000	Transcription factors [BR:ko03000]	K05817	1	Amuc II pan
C03009	Ribosome biogenesis [BR:ko03009]	K09136	1	Amuc II pan
C04390	Hippo signaling pathway [PATH:ko04390]	K03982	1	Amuc II pan
C04812	Cytoskeleton proteins [BR:ko04812]	K18640	1	Amuc II pan
C05133	Pertussis [PATH:ko05133]	K12681	1	Amuc II pan
C99980	Enzymes with EC numbers	K17992	1	Amuc II pan
C99981	Carbohydrate metabolism	K18930	1	Amuc II pan
C99996	General function prediction only	K07038	1	Amuc II pan
C02048	Prokaryotic defense system [BR:ko02048]	K19119,K09951,K19118,K07012,K19117	5	Amuc IV core
C99980	Enzymes with EC numbers	K19426,K22162,K01138	3	Amuc IV core
C00030	Pentose phosphate pathway [PATH:ko00030]	K00874,K01625	2	Amuc IV core
C00040	Pentose and glucuronate interconversions [PATH:ko00040]	K01812,K01686	2	Amuc IV core
C00540	Lipopolysaccharide biosynthesis [PATH:ko00540]	K03760,K03276	2	Amuc IV core
C02000	Transporters [BR:ko02000]	K08191,K19577	2	Amuc IV core
C99997	Function unknown	K07040,K09992	2	Amuc IV core
C00564	Glycerophospholipid metabolism [PATH:ko00564]	K18697	1	Amuc IV core
C00572	Arabinogalactan biosynthesis - Mycobacterium [PATH:ko00572]	K16649	1	Amuc IV core
C00760	Nicotinate and nicotinamide metabolism [PATH:ko00760]	K13995	1	Amuc IV core
C00920	Sulfur metabolism [PATH:ko00920]	K00957	1	Amuc IV core
C01001	Protein kinases [BR:ko01001]	K02484	1	Amuc IV core
C02010	ABC transporters [PATH:ko02010]	K15770	1	Amuc IV core
C03000	Transcription factors [BR:ko03000]	K22109	1	Amuc IV core
C03016	Transfer RNA biogenesis [BR:ko03016]	K22132	1	Amuc IV core
C03400	DNA repair and recombination proteins [BR:ko03400]	K15342	1	Amuc IV core
C04016	MAPK signaling pathway - plant [PATH:ko04016]	K17686	1	Amuc IV core
C04152	AMPK signaling pathway [PATH:ko04152]	K03234	1	Amuc IV core
C99976	Replication and repair	K07488	1	Amuc IV core
C99980	Enzymes with EC numbers	K00633,K16213,K03478,K18910,K19954,K18704,K01531,K01463,K15521	9	Amuc IV pan
C02000	Transporters [BR:ko02000]	K10974,K02532,K02030,K02440,K12543,K12682	6	Amuc IV pan
C02020	Two-component system [PATH:ko02020]	K07813,K07706,K07705,K07716	4	Amuc IV pan
C01002	Peptidases and inhibitors [BR:ko01002]	K08640,K18530,K01361	3	Amuc IV pan
C03000	Transcription factors [BR:ko03000]	K21902,K02443,K21826	3	Amuc IV pan
C99976	Replication and repair	K07467,K07484,K07482	3	Amuc IV pan
C99997	Function unknown	K09128,K09703,K09384	3	Amuc IV pan
C00040	Pentose and glucuronate interconversions [PATH:ko00040]	K01685,K01728	2	Amuc IV pan
C00240	Pyrimidine metabolism [PATH:ko00240]	K01485,K00756	2	Amuc IV pan
C00330	Arginine and proline metabolism [PATH:ko00330]	K01473,K09123	2	Amuc IV pan
C00020	Citrate cycle (TCA cycle) [PATH:ko00020]	K18118	1	Amuc IV pan
C00052	Galactose metabolism [PATH:ko00052]	K01854	1	Amuc IV pan
C00061	Fatty acid biosynthesis [PATH:ko00061]	K11533	1	Amuc IV pan
C00510	N-Glycan biosynthesis [PATH:ko00510]	K00721	1	Amuc IV pan
C00561	Glycerolipid metabolism [PATH:ko00561]	K00864	1	Amuc IV pan
C00564	Glycerophospholipid metabolism [PATH:ko00564]	K00111	1	Amuc IV pan
C00572	Arabinogalactan biosynthesis - Mycobacterium [PATH:ko00572]	K16870	1	Amuc IV pan
C00650	Butanoate metabolism [PATH:ko00650]	K18009	1	Amuc IV pan
C01005	Lipopolysaccharide biosynthesis proteins [BR:ko01005]	K20534	1	Amuc IV pan
C03036	Chromosome and associated proteins [BR:ko03036]	K04047	1	Amuc IV pan
C04145	Phagosome [PATH:ko04145]	K01365	1	Amuc IV pan
C99982	Energy metabolism	K19824	1	Amuc IV pan
C99986	Glycan metabolism	K19294	1	Amuc IV pan
C99992	Structural proteins	K13665	1	Amuc IV pan

## Sheet: ST4
Table S4: CAZymes list of specifically encoded in the genome of Akkermansia phylogroups.
CAZy_name	Gene_number	Strain_number	Group
CBM34	1	1	Amuc I
CBM37	1	1	Amuc I
CBM4	1	1	Amuc I
CBM66	2	3	Amuc I
CE1	1	4	Amuc I
CE6	1	1	Amuc I
GH104	2	2	Amuc I
GH141	2	2	Amuc I
GH24	24	24	Amuc I
GH5	6	7	Amuc I
GT107	2	2	Amuc I
GT7	5	5	Amuc I
GT99	1	4	Amuc I
AA3	1	1	Amuc II & III & IV
CE14	2	2	Amuc II & III & IV
GH130	54	54	Amuc II & III & IV
GT6	2	2	Amuc II & III & IV
GT61	68	68	Amuc II & III & IV
PL8	8	7	Amuc II & III & IV
